# Supplementary material for: Systemic immune response and virus persistence after foot-and-mouth disease virus infection of naïve cattle and cattle vaccinated with a homologous adenovirus-vectored vaccine
Source: BMC Vet Res. 2016 Sep 15;12:205. doi: 10.1186/s12917-016-0838-x (PMC5025598; doi:10.1186/s12917-016-0838-x)
Supplement: Additional file 2: Table S1. — Full dataset in tab-separated format. (TSV 70 kb) [file 12917_2016_838_MOESM2_ESM.tsv]

animal	dpi	dpR	euth	vaccination	persistence	psp	sera	nasal	saliva	probang	IFN	temp	score	WBC	neutrophils	monocytes	lymphocytes	lymphocytes.rel	CD3.rel	CD3.abs	abCD4.rel	abCD4.abs	abCD8.rel	abCD8.abs
14-020	0	NA	1	non-vaccinated	NA	NA	1.57	1.57	1.57	NA	0.963	38.3	0	13.7	4.48	0.57	8.57	77.98	63.31	5.43	68.63	0.66	22.43	0.22
14-020	1	NA	1	non-vaccinated	NA	NA	1.57	4.89	2.96	NA	1.078	39.1	0	15.1	5.52	0.72	8.66	79.47	53.2	4.61	67.53	0.92	26.06	0.36
14-021	0	-1	1	non-vaccinated	NA	NA	1.57	1.57	1.57	NA	1.099	38.6	0	9.82	3.81	0.33	5.42	72.61	51.41	2.79	73.61	0.71	19.95	0.19
14-021	1	0	1	non-vaccinated	NA	NA	3.46	5.58	3.37	NA	1.089	39.1	0	13	6.78	0.39	5.51	73.53	52.24	2.88	68.6	0.71	24.96	0.26
14-022	0	-1	2	non-vaccinated	NA	NA	1.57	1.57	1.57	NA	1.11	38.4	0	9.4	3.79	0.23	5.27	74.12	59.79	3.15	72.15	0.39	18.33	0.1
14-022	1	0	2	non-vaccinated	NA	NA	3.34	5.43	3.9	NA	1.262	39.1	0	8.36	3.09	0.25	4.86	78.78	49.92	2.43	76.03	0.52	16.66	0.11
14-022	2	1	2	non-vaccinated	NA	NA	5.95	4.83	6.69	NA	1.665	39.1	2	8.22	3.38	0.24	4.48	73.47	56.94	2.55	77	0.35	12.55	0.06
14-023	0	-2	2	non-vaccinated	NA	NA	1.57	1.57	1.57	NA	1.217	38.7	0	12.7	3.82	0.47	8.12	79.07	51.29	4.16	NA	NA	NA	NA
14-023	1	-1	2	non-vaccinated	NA	NA	1.57	5.79	3.62	NA	0.992	39.1	0	12.68	4.64	0.37	7.56	80.62	47.87	3.62	NA	NA	NA	NA
14-023	2	0	2	non-vaccinated	NA	NA	2.61	6.63	4.11	NA	1.031	38.9	0	12.1	4.28	0.41	7.06	76.25	44.39	3.13	NA	NA	NA	NA
14-024	0	-3	3	non-vaccinated	NA	NA	1.57	1.57	1.57	NA	1.12	38.9	0	10.6	2.59	0.41	7.42	72.38	51.92	3.85	67.94	0.83	26.9	0.33
14-024	1	-2	3	non-vaccinated	NA	NA	1.57	4.48	3.35	NA	1.11	38.9	0	11.46	3.43	0.33	7.48	72.74	47.44	3.55	69.13	1.06	25.62	0.39
14-024	2	-1	3	non-vaccinated	NA	NA	1.57	5.01	3.61	NA	1.031	38.9	0	10.12	2.9	0.4	6.7	71.65	34.89	2.34	65	0.4	27.92	0.17
14-024	3	0	3	non-vaccinated	NA	NA	3.35	6.59	6.91	NA	1.067	38.8	0	12.16	4.45	0.28	6.66	80.56	48.22	3.21	72	0.53	20.73	0.15
14-025	0	-2	3	non-vaccinated	NA	NA	1.57	1.57	1.57	NA	1.089	38.6	0	7.48	2.08	0.36	4.9	67.39	31.66	1.55	62.49	0.47	30.84	0.23
14-025	1	-1	3	non-vaccinated	NA	NA	1.57	1.57	1.57	NA	1.11	39.1	0	7.38	1.91	0.37	4.9	65.98	37.91	1.86	66.8	0.81	28.14	0.34
14-025	2	0	3	non-vaccinated	NA	NA	6.2	4.45	4.5	NA	0.978	38.9	0	6.56	1.98	0.26	4.2	64.44	19.82	0.83	64.77	0.28	27.45	0.12
14-025	3	1	3	non-vaccinated	NA	NA	7.94	8.3	11.02	NA	2.094	41	2	5.78	2.21	0.23	3.16	69.98	27.37	0.86	74.34	0.31	19.55	0.08
14-026	0	-2	14	non-vaccinated	NA	NA	1.57	1.57	1.57	NA	NA	38.4	0	8.54	3.79	0.34	4.14	76.9	58.16	2.41	72.47	0.53	19.06	0.14
14-026	1	-1	14	non-vaccinated	NA	NA	1.57	4.72	4.04	NA	NA	38.4	0	9.48	4.33	0.24	4.75	79.97	50.27	2.39	72.59	0.69	19.93	0.19
14-026	2	0	14	non-vaccinated	NA	NA	4.78	4.12	6.55	NA	NA	38.7	0	8	3.09	0.28	4.47	77.19	48.55	2.17	66.14	0.39	24.27	0.14
14-026	3	1	14	non-vaccinated	NA	NA	8.31	6.78	11.18	NA	NA	40.2	1	6.02	1.9	0.21	3.7	78.73	53.41	1.98	74.78	0.35	15.74	0.07
14-026	4	2	14	non-vaccinated	NA	NA	8.14	6.25	9.92	NA	NA	40.3	5	5.72	1.71	0.21	3.6	76.09	34.58	1.24	73.13	0.39	16.55	0.09
14-026	5	3	14	non-vaccinated	NA	NA	7.13	8.7	6.72	NA	NA	39.6	5	7.6	2.84	0.19	4.37	67.44	40.45	1.77	67.83	0.53	21.55	0.17
14-026	6	4	14	non-vaccinated	NA	NA	4.22	6.44	7.74	NA	NA	39.2	5	7.3	2.6	0.21	4.15	72.63	55.84	2.32	72.91	0.47	19.55	0.13
14-026	7	5	14	non-vaccinated	NA	NA	1.57	5.43	7.67	NA	NA	38.4	5	6.5	2.07	0.36	3.89	71.8	53.62	2.09	74.4	0.46	18.37	0.11
14-026	8	6	14	non-vaccinated	NA	NA	2.49	3.18	4.97	NA	NA	38.4	5	6.02	1.6	0.24	4.06	65.64	46.95	1.91	69.9	0.44	22.15	0.14
14-026	9	7	14	non-vaccinated	NA	NA	1.57	1.57	4.69	NA	NA	38.7	5	6.08	1.45	0.32	4.26	72.84	51.39	2.19	71.34	0.56	21.48	0.17
14-026	10	8	14	non-vaccinated	NA	NA	1.57	4.64	3.79	NA	NA	38.6	5	6.34	1.72	0.31	4.28	66.47	45.91	1.96	69.59	0.46	24.38	0.16
14-026	14	12	14	non-vaccinated	NA	NA	1.57	1.57	1.57	5.08	NA	NA	NA	6.02	1.6	0.24	4.06	78.41	51.09	2.07	70.69	0.36	18.91	0.1
14-027	0	-2	14	non-vaccinated	NA	NA	1.57	1.57	1.57	NA	NA	38.7	0	10.38	4.33	0.42	5.56	76.67	53.08	2.95	66.94	0.71	22.7	0.24
14-027	1	-1	14	non-vaccinated	NA	NA	1.57	1.57	1.57	NA	NA	39.2	0	10.26	3.79	0.31	6.1	74.28	49.28	3.01	69.43	1.02	23.19	0.34
14-027	2	0	14	non-vaccinated	NA	NA	3.77	1.57	4.83	NA	NA	40.2	0	8.58	3.92	0.18	4.36	77.59	39.64	1.73	74.69	0.52	13.23	0.09
14-027	3	1	14	non-vaccinated	NA	NA	6.05	7.24	10.85	NA	NA	40.4	1	11.88	5.51	0.51	5.19	76.88	46.67	2.42	76.66	0.48	9.88	0.06
14-027	4	2	14	non-vaccinated	NA	NA	5.85	6.76	10.95	NA	NA	40.3	2	9.62	4.25	0.11	5.01	70.88	42.03	2.11	65.41	0.67	22.95	0.24
14-027	5	3	14	non-vaccinated	NA	NA	6.36	9.57	9.71	NA	NA	40.3	5	10.06	4.86	0.31	4.54	61.86	37.55	1.7	68.44	0.58	24.72	0.21
14-027	6	4	14	non-vaccinated	NA	NA	4.36	8.13	10.48	NA	NA	40.3	5	12.36	4.54	0.45	6.96	70.14	52.76	3.67	68.24	1	24.34	0.36
14-027	7	5	14	non-vaccinated	NA	NA	1.57	7.25	9.59	NA	NA	40	5	9.8	4.19	0.18	5.31	70.92	41.55	2.21	66.55	0.67	26.09	0.26
14-027	8	6	14	non-vaccinated	NA	NA	3.35	6.03	7.13	NA	NA	38.8	5	9.22	3.28	0.2	5.47	68.23	42.95	2.35	59.61	0.5	32.45	0.27
14-027	9	7	14	non-vaccinated	NA	NA	1.57	4.23	7.23	NA	NA	38.8	5	11.8	5.08	0.51	5.97	67.94	44.38	2.65	63.72	0.73	28.31	0.32
14-027	10	8	14	non-vaccinated	NA	NA	1.57	6.1	6.34	NA	NA	39	5	10.46	4.22	0.36	5.81	63.47	34.27	1.99	60.15	0.55	32.23	0.29
14-027	14	12	14	non-vaccinated	NA	NA	1.57	1.57	3.38	4.76	NA	NA	NA	7.3	2.75	0.16	4.23	72.69	29.41	1.24	70.04	0.4	20.13	0.12
14-028	0	-4	21	non-vaccinated	non-carrier	NA	1.57	1.57	1.57	NA	1.103	38.4	0	9.86	1.92	0.56	7.25	72.53	50.49	3.66	63.41	0.74	32.7	0.38
14-028	1	-3	21	non-vaccinated	non-carrier	NA	1.57	5.39	3.59	NA	1.209	38.8	0	9.14	2.23	0.24	6.6	77.16	44.16	2.91	65.09	0.77	30.59	0.36
14-028	2	-2	21	non-vaccinated	non-carrier	NA	1.57	5.27	4.79	NA	1.183	38.3	0	8.04	1.66	0.37	5.89	71.74	30.05	1.77	58.55	0.43	35.48	0.26
14-028	3	-1	21	non-vaccinated	non-carrier	NA	1.57	5.76	5.5	NA	1.223	38.9	0	12.44	2.94	0.53	8.43	74.05	39.46	3.33	68.56	0.75	27.73	0.3
14-028	4	0	21	non-vaccinated	non-carrier	NA	6.66	5.74	7.45	NA	1.387	38.9	1	8.86	2.51	0.35	5.81	65.66	27.24	1.58	75.36	0.8	19.36	0.21
14-028	5	1	21	non-vaccinated	non-carrier	NA	7.2	9.05	9.64	NA	1.816	39.3	3	8.18	2.7	0.25	4.86	68.13	37.05	1.8	72.52	0.64	23.14	0.21
14-028	6	2	21	non-vaccinated	non-carrier	NA	6.1	7.3	11.26	NA	1.524	39.4	5	9.28	4.18	0.18	4.62	67.24	37.4	1.73	67.09	0.54	28.18	0.23
14-028	7	3	21	non-vaccinated	non-carrier	NA	3.66	6.54	10	NA	1.612	38.6	5	9.5	3.65	0.18	5.28	66.59	42.83	2.26	71.6	0.7	17.61	0.17
14-028	8	4	21	non-vaccinated	non-carrier	NA	3.46	5.32	8.98	NA	NA	38.9	5	8.08	2.15	0.45	5.34	63.8	48.24	2.58	70.56	0.63	24.58	0.22
14-028	9	5	21	non-vaccinated	non-carrier	NA	1.57	6.7	7.92	NA	NA	38.8	5	8	2.07	0.36	5.45	67.3	46.59	2.54	69.17	0.58	26.45	0.22
14-028	10	6	21	non-vaccinated	non-carrier	NA	1.57	1.57	8.11	NA	NA	38.8	5	7.16	1.58	0.3	5.22	60.27	28.91	1.51	71.56	0.44	23.28	0.15
14-028	14	10	21	non-vaccinated	non-carrier	NA	1.57	1.57	4.08	1.87	2.133	NA	NA	8.56	2.81	0.27	5.38	73.18	40.8	2.2	70.52	0.73	24.21	0.25
14-028	21	17	21	non-vaccinated	non-carrier	NA	1.57	1.57	1.57	1.57	1.075	NA	NA	9.14	2.92	0.34	5.74	64.75	43.73	2.51	70.73	0.85	22.96	0.28
14-029	0	-4	21	non-vaccinated	non-carrier	NA	1.57	1.57	1.57	NA	1.122	38.6	0	9.24	3.97	0.44	4.4	73.3	66.06	2.91	70.74	0.64	21.3	0.19
14-029	1	-3	21	non-vaccinated	non-carrier	NA	1.57	5.22	4.36	NA	1.103	39.1	0	9.98	5.01	0.16	4	68.03	59.45	2.38	72.6	0.93	22.49	0.29
14-029	2	-2	21	non-vaccinated	non-carrier	NA	1.57	5.21	3.44	NA	1.122	38.3	0	7.1	2.58	0.32	3.98	63.18	51.15	2.04	69.73	0.58	23.06	0.19
14-029	3	-1	21	non-vaccinated	non-carrier	NA	1.57	5.48	5.87	NA	1.097	38.9	0	8.78	3.23	0.4	4.82	70.41	46.33	2.23	70.44	0.68	23.86	0.23
14-029	4	0	21	non-vaccinated	non-carrier	NA	4.66	6.52	6.25	NA	1.015	38.8	0	8.02	2.64	0.29	4.84	63.83	44.2	2.14	70.33	0.96	24.22	0.33
14-029	5	1	21	non-vaccinated	non-carrier	NA	7.03	8.01	8.06	NA	1.8	40.7	1	7.54	2.97	0.25	4.14	63.12	44.85	1.86	69.56	0.95	25.04	0.34
14-029	6	2	21	non-vaccinated	non-carrier	NA	7.48	8.56	10.01	NA	1.729	39.7	4	6.26	1.97	0.24	3.67	73.58	55.41	2.03	70.5	0.74	24.41	0.26
14-029	7	3	21	non-vaccinated	non-carrier	NA	5.92	7.24	7.12	NA	1.358	39.2	5	7.34	2.97	0.25	3.74	62.33	46.83	1.75	67.81	0.75	27.64	0.3
14-029	8	4	21	non-vaccinated	non-carrier	NA	1.57	5.84	8.21	NA	NA	39.3	5	8.2	3.17	0.3	4.52	72.16	55.87	2.53	59.38	0.77	35.47	0.46
14-029	9	5	21	non-vaccinated	non-carrier	NA	1.57	4.56	7.47	NA	NA	38.6	5	8.12	2.65	0.33	4.71	69.47	58	2.73	58.19	0.78	37.81	0.51
14-029	10	6	21	non-vaccinated	non-carrier	NA	1.57	4.98	7.34	NA	NA	38.8	5	7.32	2.4	0.31	4.42	66.55	48.02	2.12	56.94	0.67	37.92	0.45
14-029	14	10	21	non-vaccinated	non-carrier	NA	1.57	1.57	4.6	1.87	1.477	NA	NA	7.56	2.48	0.21	4.74	73.15	47.34	2.24	63.3	0.98	30.51	0.47
14-029	21	17	21	non-vaccinated	non-carrier	NA	1.57	1.57	1.57	1.57	1.47	NA	NA	10.06	3.82	0.38	5.7	67	46.3	2.64	57.44	0.85	37.61	0.55
14-030	0	-3	35	non-vaccinated	FMDV carrier	NA	1.57	1.57	1.57	NA	0.976	38.8	0	6.58	2.3	0.2	4.01	81.37	67.12	2.69	74.95	0.41	16.58	0.09
14-030	1	-2	35	non-vaccinated	FMDV carrier	NA	1.57	5.97	5.61	NA	1.049	38.8	0	7.36	2.96	0.22	4.08	77.78	62.62	2.56	75.12	0.48	20.02	0.13
14-030	2	-1	35	non-vaccinated	FMDV carrier	NA	1.57	6.09	6.73	NA	0.89	38.6	0	6.66	2.5	0.25	3.87	79.97	60.48	2.34	76.06	0.31	18.45	0.07
14-030	3	0	35	non-vaccinated	FMDV carrier	NA	5.42	6.24	7.13	NA	1.057	39.5	0	7.78	3.16	0.37	4.18	80.52	64.37	2.69	73.91	0.3	20.05	0.08
14-030	4	1	35	non-vaccinated	FMDV carrier	NA	6.75	7.06	8.88	NA	1.889	40.6	1	5.2	2.2	0.15	2.66	75.72	56.19	1.49	83.62	0.35	11.29	0.05
14-030	5	2	35	non-vaccinated	FMDV carrier	NA	7.43	7.34	8.79	NA	2.006	40.1	1	5.2	2.31	0.15	2.56	67.78	54.57	1.4	79.45	0.25	12.3	0.04
14-030	6	3	35	non-vaccinated	FMDV carrier	NA	5.19	9.54	10.14	NA	1.458	40.1	5	6.08	2.61	0.14	3.19	74.14	66.48	2.12	77.91	0.34	15.95	0.07
14-030	7	4	35	non-vaccinated	FMDV carrier	NA	3.73	6.27	9.26	NA	1.21	39.3	5	5.84	2.67	0.14	2.99	70.03	58.5	1.75	77.34	0.22	17.94	0.05
14-030	8	5	35	non-vaccinated	FMDV carrier	NA	1.57	5.59	8.31	NA	NA	39	5	5.2	1.71	0.22	3.22	69.39	59.09	1.9	75.12	0.22	18.77	0.06
14-030	9	6	35	non-vaccinated	FMDV carrier	NA	1.57	3.03	7.5	NA	NA	39	5	5.16	1.67	0.22	3.2	71.09	65.82	2.11	80.69	0.3	14.21	0.05
14-030	10	7	35	non-vaccinated	FMDV carrier	NA	1.57	3.55	4.47	NA	NA	38.9	5	6.52	2.12	0.29	3.98	60.63	49.61	1.97	79.49	0.41	12.43	0.06
14-030	14	11	35	non-vaccinated	FMDV carrier	NA	1.57	1.57	1.57	4.26	1.542	NA	NA	7.88	2.71	0.28	4.77	75.91	49.12	2.34	62.86	0.45	31.3	0.22
14-030	21	18	35	non-vaccinated	FMDV carrier	NA	1.57	1.57	1.57	5.15	1.542	NA	NA	8.42	2.71	0.15	5.53	70.98	46.01	2.54	70.08	0.54	23.94	0.18
14-030	28	25	35	non-vaccinated	FMDV carrier	NA	1.57	1.57	1.57	2.95	1.545	NA	NA	5.48	1.38	0.28	3.8	72	60.71	2.31	77.2	0.64	16.78	0.14
14-030	35	32	35	non-vaccinated	FMDV carrier	NA	1.57	1.57	1.57	NA	NA	NA	NA	8.3	2.59	0.46	5.2	70.12	50.78	2.64	66.84	0.87	27.58	0.36
14-031	0	-1	35	non-vaccinated	FMDV carrier	NA	1.57	1.57	1.57	NA	0.913	38.8	0	8.52	2.97	0.15	5.33	77.16	39.8	2.12	69.18	0.64	22.34	0.21
14-031	1	0	35	non-vaccinated	FMDV carrier	NA	3.66	5.51	1.57	NA	0.89	39.2	0	8.08	2.9	0.23	4.88	86.79	39.28	1.92	72.45	0.75	20.84	0.22
14-031	2	1	35	non-vaccinated	FMDV carrier	NA	6.87	7.51	9.25	NA	1.674	40.6	1	6.9	3.89	0.14	2.77	77.41	34.19	0.95	77.2	0.33	14.84	0.06
14-031	3	2	35	non-vaccinated	FMDV carrier	NA	8.23	9.51	9.98	NA	1.844	40.4	5	6.58	2.91	0.02	3.47	77.54	35	1.21	76.99	0.37	15.96	0.08
14-031	4	3	35	non-vaccinated	FMDV carrier	NA	7.82	9.1	9.33	NA	1.694	39.4	5	6.48	2.9	0.1	3.39	69.24	35.56	1.21	72.09	0.47	20.41	0.13
14-031	5	4	35	non-vaccinated	FMDV carrier	NA	3.73	8.13	8.25	NA	1.228	39.6	5	5.92	2.4	0.08	3.39	67.84	40.34	1.37	70.38	0.42	22.48	0.13
14-031	6	5	35	non-vaccinated	FMDV carrier	NA	1.57	7.61	8.5	NA	1.097	38.7	5	5.32	1.71	0.21	3.36	73.42	34.65	1.16	71.2	0.35	21.73	0.11
14-031	7	6	35	non-vaccinated	FMDV carrier	NA	1.57	6.47	7.62	NA	1.16	39.2	5	6.04	1.83	0.19	3.99	81.03	29.66	1.18	73.41	0.38	20	0.1
14-031	8	7	35	non-vaccinated	FMDV carrier	NA	1.57	5.64	6.07	NA	NA	39.3	5	7.6	3.29	0.35	3.9	69.91	31.51	1.23	72.38	0.46	21.2	0.14
14-031	9	8	35	non-vaccinated	FMDV carrier	NA	1.57	3.91	4.76	NA	NA	38.8	5	6.88	3.2	0.03	3.6	75.79	28.83	1.04	70.04	0.39	23.12	0.13
14-031	10	9	35	non-vaccinated	FMDV carrier	NA	1.57	3.71	4.8	NA	NA	38.9	5	5.9	2.67	0.04	3.13	68.86	25.42	0.8	72.31	0.3	19.63	0.08
14-031	14	13	35	non-vaccinated	FMDV carrier	NA	1.57	3.65	3.67	1.87	1.558	NA	NA	7.78	2.63	0.31	4.78	76.63	33.09	1.58	70.44	0.6	23.82	0.2
14-031	21	20	35	non-vaccinated	FMDV carrier	NA	1.57	1.57	1.57	3.86	1.555	NA	NA	11.38	3.1	0.53	7.59	74.87	35.15	2.67	68.06	0.98	25.63	0.37
14-031	28	27	35	non-vaccinated	FMDV carrier	NA	1.57	1.57	1.57	5.73	1.703	NA	NA	11.78	6.29	0.47	4.87	66.77	38.72	1.89	65.25	0.71	28.95	0.32
14-031	35	34	35	non-vaccinated	FMDV carrier	NA	1.57	1.57	1.57	5.95	NA	NA	NA	9.82	3.87	0.28	5.64	75.04	29.64	1.67	55.19	0.56	38.35	0.39
14-032	0	-2	35	non-vaccinated	non-carrier	NA	1.57	1.57	1.57	NA	1.049	38.7	0	9.28	2.65	0.31	6.19	81.82	59.49	3.68	73.49	0.42	16.77	0.1
14-032	1	-1	35	non-vaccinated	non-carrier	NA	1.57	4.86	3.31	NA	1.023	38.9	0	9.7	3.18	0.24	6.2	78.18	57.36	3.56	77.53	0.87	16.56	0.19
14-032	2	0	35	non-vaccinated	non-carrier	NA	3.49	3.42	5.31	NA	1.066	38.5	0	8.16	2.37	0.18	5.51	82.91	53.63	2.96	76.81	0.36	15.13	0.07
14-032	3	1	35	non-vaccinated	non-carrier	NA	5.62	4.52	7.45	NA	1.316	39.1	0	9.34	3.15	0.32	5.66	82.78	60.39	3.42	78.25	0.32	12.96	0.05
14-032	4	2	35	non-vaccinated	non-carrier	NA	6.87	7.92	9.38	NA	2.202	39.9	3	6.48	1.98	0.15	4.23	77.47	43.41	1.84	76.69	0.39	15.5	0.08
14-032	5	3	35	non-vaccinated	non-carrier	NA	7.34	7.61	7.96	NA	1.814	39.7	4	7.96	2.64	0.22	4.85	76.69	49.3	2.39	74.72	0.37	17.54	0.09
14-032	6	4	35	non-vaccinated	non-carrier	NA	3.82	7.25	8.69	NA	1.44	39.7	4	8.04	2.59	0.2	5.05	74.28	60.69	3.06	76.68	0.45	16.7	0.1
14-032	7	5	35	non-vaccinated	non-carrier	NA	1.57	5.57	8.57	NA	1.343	39.4	5	8.36	2.59	0.26	5.42	77.16	53.47	2.9	77.22	0.31	12.51	0.05
14-032	8	6	35	non-vaccinated	non-carrier	NA	1.57	5.14	7.06	NA	NA	38.9	5	7.68	2.11	0.3	5.16	71.29	50.09	2.58	75.07	0.34	17.26	0.08
14-032	9	7	35	non-vaccinated	non-carrier	NA	1.57	4.73	6.81	NA	NA	38.9	5	8.16	2.2	0.37	5.51	75.19	50.48	2.78	75.42	0.49	17.1	0.11
14-032	10	8	35	non-vaccinated	non-carrier	NA	1.57	4.57	6.27	NA	NA	38.3	5	7.24	1.84	0.31	5.04	68.78	38.92	1.96	75.32	0.38	15.79	0.08
14-032	14	12	35	non-vaccinated	non-carrier	NA	1.57	3.76	1.57	4.66	1.548	NA	NA	10.72	4.5	0.29	5.68	74.22	43.61	2.48	75.49	0.39	15.67	0.08
14-032	21	19	35	non-vaccinated	non-carrier	NA	1.57	1.57	1.57	1.87	1.535	NA	NA	9.24	2.58	0.23	6.39	75.72	48.14	3.08	72.59	0.62	17.43	0.15
14-032	28	26	35	non-vaccinated	non-carrier	NA	1.57	1.57	1.57	1.87	1.492	NA	NA	8.98	2.15	0.32	6.47	78.23	60.78	3.93	81.76	1.9	11.48	0.27
14-032	35	33	35	non-vaccinated	non-carrier	NA	1.57	1.57	1.57	1.87	NA	NA	NA	9.16	2.2	0.32	6.55	77.11	45.81	3	70.57	0.88	23.51	0.29
14-033	0	-4	35	non-vaccinated	FMDV carrier	NA	1.57	1.57	1.57	NA	1.18	39.2	0	7.34	2.14	0.18	4.94	71.39	49.07	2.42	72.15	0.51	21.8	0.15
14-033	1	-3	35	non-vaccinated	FMDV carrier	NA	1.57	4.35	1.57	NA	1.081	39.2	0	8.12	2.67	0.19	5.16	73.12	44.13	2.28	73.25	0.71	20.41	0.2
14-033	2	-2	35	non-vaccinated	FMDV carrier	NA	1.57	3.5	4.8	NA	0.866	38.8	0	7.9	2.43	0.3	5.11	73.64	38.24	1.95	69.38	0.48	25.19	0.17
14-033	3	-1	35	non-vaccinated	FMDV carrier	NA	1.57	5.26	6.16	NA	0.935	39.5	0	9.42	3.29	0.37	5.67	77.2	44.83	2.54	70.89	0.47	22.21	0.15
14-033	4	0	35	non-vaccinated	FMDV carrier	NA	4.71	3.31	6.66	NA	1.838	39.1	1	7.02	2.65	0.16	4.04	69.72	39.03	1.58	69.09	0.51	23.79	0.17
14-033	5	1	35	non-vaccinated	FMDV carrier	NA	5.24	7.55	9.19	NA	1.85	40.2	1	7.1	2.63	0.21	4.22	73.38	41.12	1.74	69.9	0.52	23.93	0.18
14-033	6	2	35	non-vaccinated	FMDV carrier	NA	4.05	7.47	9.36	NA	1.204	39.4	1	6.46	2.04	0.16	4.22	71.15	44.97	1.9	68.89	0.44	25.66	0.16
14-033	7	3	35	non-vaccinated	FMDV carrier	NA	4.03	6.53	8.72	NA	1.523	40.2	2	8.1	3.68	0.24	4.08	72.59	33.23	1.36	65.72	0.3	28.76	0.13
14-033	8	4	35	non-vaccinated	FMDV carrier	NA	1.57	6.73	9.62	NA	NA	39.8	3	7.54	3.28	0.13	4.01	66.21	33.42	1.34	69	0.35	24.28	0.12
14-033	9	5	35	non-vaccinated	FMDV carrier	NA	1.57	5.35	9.64	NA	NA	38.9	3	7.54	2.83	0.16	4.49	74.23	40.19	1.8	72.99	0.54	20.91	0.15
14-033	10	6	35	non-vaccinated	FMDV carrier	NA	1.57	4.51	8.37	NA	NA	39	3	6.92	2.38	0.19	4.29	65.66	40.98	1.76	72.72	0.48	20.14	0.13
14-033	14	10	35	non-vaccinated	FMDV carrier	NA	1.57	4.1	4.77	1.87	1.492	NA	NA	7.22	2.73	0.18	4.26	70.83	39.66	1.69	76.22	0.53	15.71	0.11
14-033	21	17	35	non-vaccinated	FMDV carrier	NA	1.57	1.57	1.57	4.19	1.489	NA	NA	6.6	2.15	0.15	4.28	72.62	53.84	2.3	61.78	0.61	32.28	0.32
14-033	28	24	35	non-vaccinated	FMDV carrier	NA	3.9	1.57	1.57	4.79	1.473	NA	NA	6.3	1.84	0.33	4.1	64.08	54.65	2.24	73.56	0.62	21.37	0.18
14-033	35	31	35	non-vaccinated	FMDV carrier	NA	1.57	1.57	1.57	4.08	NA	NA	NA	7.84	2.88	0.18	4.74	67.79	50.2	2.38	65.74	0.83	28.67	0.36
14-034	0	-3	35	non-vaccinated	FMDV carrier	NA	1.57	1.57	1.57	NA	1.008	38.9	0	7.16	1.36	0.22	5.56	84.53	61.93	3.44	NA	NA	26.49	0.24
14-034	1	-2	35	non-vaccinated	FMDV carrier	NA	1.57	4.82	3.81	NA	1.162	39	0	8.72	2.13	0.16	6.39	80.47	59.7	3.81	NA	NA	27.69	0.48
14-034	2	-1	35	non-vaccinated	FMDV carrier	NA	1.57	4.41	3.97	NA	1.122	38.4	0	8.96	2.15	0.25	6.51	81.41	49.51	3.22	NA	NA	26.11	0.24
14-034	3	0	35	non-vaccinated	FMDV carrier	NA	6.99	4.88	6.69	NA	1.693	39.8	0	7.5	2.16	0.23	5.07	83.73	56.6	2.87	NA	NA	20.2	0.11
14-034	4	1	35	non-vaccinated	FMDV carrier	NA	8.51	8.13	9.35	NA	2.397	40.3	3	4.06	0.8	0.09	3.15	77.6	44.39	1.4	NA	NA	17.64	0.09
14-034	5	2	35	non-vaccinated	FMDV carrier	NA	7.49	8.91	8.87	NA	1.776	40	4	5.8	1.65	0.14	3.95	77.14	50.99	2.01	NA	NA	18.56	0.1
14-034	6	3	35	non-vaccinated	FMDV carrier	NA	3.63	6.84	8.15	NA	1.362	39.2	5	6.44	1.83	0.25	4.32	77.81	67.82	2.93	NA	NA	24.96	0.2
14-034	7	4	35	non-vaccinated	FMDV carrier	NA	3.49	5.25	7.2	NA	1.39	38.8	5	6.92	1.73	0.3	4.82	82	65.7	3.17	NA	NA	22.15	0.11
14-034	8	5	35	non-vaccinated	FMDV carrier	NA	1.57	3.54	6.21	NA	NA	38.7	5	6.8	1.37	0.42	5	72.01	55.45	2.77	NA	NA	21.99	0.14
14-034	9	6	35	non-vaccinated	FMDV carrier	NA	1.57	5.28	6.82	NA	NA	39.2	5	6.32	1.4	0.32	4.56	68.56	55.81	2.55	NA	NA	21.12	0.16
14-034	10	7	35	non-vaccinated	FMDV carrier	NA	1.57	4.25	5.83	NA	NA	39.1	5	6.96	2.03	0.42	4.49	67.85	42.1	1.89	NA	NA	27.11	0.22
14-034	14	11	35	non-vaccinated	FMDV carrier	NA	1.57	3.38	4.16	1.87	1.503	NA	NA	6.96	2.03	0.42	4.49	73.39	44.07	1.98	NA	NA	34.03	0.19
14-034	21	18	35	non-vaccinated	FMDV carrier	NA	1.57	1.57	1.57	4.81	1.496	NA	NA	8.36	2.15	0.29	5.9	77.43	50.57	2.98	NA	NA	29.45	0.3
14-034	28	25	35	non-vaccinated	FMDV carrier	NA	1.57	1.57	1.57	4.73	1.489	NA	NA	8.64	1.63	0.32	6.66	77.76	57.88	3.86	NA	NA	29.39	0.62
14-034	35	32	35	non-vaccinated	FMDV carrier	NA	1.57	1.57	1.57	5.31	NA	NA	NA	9.02	1.91	0.25	6.83	75.56	50.38	3.44	NA	NA	30.94	0.51
14-035	0	-4	35	non-vaccinated	FMDV carrier	NA	1.57	1.57	1.57	NA	0.926	38.7	0	7.42	1.77	0.22	5.33	83.15	54.77	2.92	70.32	0.51	22.86	0.17
14-035	1	-3	35	non-vaccinated	FMDV carrier	NA	1.57	5.66	5.12	NA	1.008	38.9	0	7.76	1.96	0.22	5.43	82.42	52.94	2.87	69.02	0.73	25.23	0.27
14-035	2	-2	35	non-vaccinated	FMDV carrier	NA	1.57	4.6	5.73	NA	0.935	38.7	0	7.96	1.8	0.27	5.81	84.99	51.08	2.97	71.35	0.51	22.48	0.16
14-035	3	-1	35	non-vaccinated	FMDV carrier	NA	1.57	4.02	6.39	NA	0.985	39.4	0	7.22	1.7	0.24	5.2	84.46	46.8	2.43	70.75	0.37	21.91	0.12
14-035	4	0	35	non-vaccinated	FMDV carrier	NA	7.24	8.52	8.32	NA	1.777	40.2	3	6.66	2.45	0.13	3.99	81.38	46.18	1.84	69.78	0.41	15.07	0.09
14-035	5	1	35	non-vaccinated	FMDV carrier	NA	8.32	10.01	9.36	NA	1.627	39.8	5	6.02	1.98	0.1	3.78	80.91	44.73	1.69	75.81	0.38	16.5	0.08
14-035	6	2	35	non-vaccinated	FMDV carrier	NA	6.19	8.92	8.39	NA	1.328	39.7	5	6.88	2.42	0.16	4.11	75.52	54.58	2.24	74.14	0.41	19.88	0.11
14-035	7	3	35	non-vaccinated	FMDV carrier	NA	2.68	8.55	5.02	NA	1.134	39.7	5	5.26	1.51	0.28	2.93	80.75	54.39	1.59	74.28	0.27	18.65	0.07
14-035	8	4	35	non-vaccinated	FMDV carrier	NA	1.57	6.23	7.03	NA	NA	39.7	5	6.42	1.8	0.18	4.37	72.25	54.72	2.39	70.13	0.5	22.93	0.16
14-035	9	5	35	non-vaccinated	FMDV carrier	NA	1.57	5.81	6.54	NA	NA	39.3	5	6.24	2.11	0.28	3.77	76.54	52.94	2	74.06	0.47	20.3	0.13
14-035	10	6	35	non-vaccinated	FMDV carrier	NA	1.57	3.64	5.66	NA	NA	39	5	6.14	1.89	0.21	3.98	72.97	47.02	1.87	70.5	0.45	23.24	0.15
14-035	14	10	35	non-vaccinated	FMDV carrier	NA	1.57	1.57	3.71	4.6	1.634	NA	NA	6.14	1.89	0.21	3.98	79.88	47.73	1.9	80.66	0.31	11.48	0.04
14-035	21	17	35	non-vaccinated	FMDV carrier	NA	1.57	1.57	1.57	4.54	1.466	NA	NA	6.84	1.33	0.23	5.25	75.96	56.48	2.97	68.55	1.08	24.98	0.39
14-035	28	24	35	non-vaccinated	FMDV carrier	NA	1.57	1.57	1.57	5.7	1.47	NA	NA	5.74	1.07	0.23	4.42	75.67	57.85	2.56	58.13	0.85	37.8	0.55
14-035	35	31	35	non-vaccinated	FMDV carrier	NA	1.57	1.57	1.57	5.4	NA	NA	NA	8.1	1.55	0.24	6.27	74.88	44.11	2.77	55.67	0.94	39.77	0.67
14-044	-14	-15	4	non-vaccinated	NA	NA	NA	NA	NA	NA	NA	NA	NA	6.96	2.66	0.29	3.94	59.94	56.11	2.21	78.56	0.73	14.77	0.14
14-044	-10	-11	4	non-vaccinated	NA	NA	NA	NA	NA	NA	NA	NA	NA	7.76	2.86	0.23	4.62	74.62	59.28	2.74	77.83	1.1	14.28	0.2
14-044	-7	-8	4	non-vaccinated	NA	NA	NA	NA	NA	NA	NA	NA	NA	7.18	2.08	0.13	4.92	71.81	58.77	2.89	76.69	1.02	15.86	0.21
14-044	0	-1	4	non-vaccinated	NA	NA	1.57	1.57	1.57	NA	0.978	38.7	0	6.32	1.83	0.29	4.18	74.25	58.72	2.45	76.22	0.91	16.75	0.2
14-044	1	0	4	non-vaccinated	NA	NA	3.97	5.52	5.34	NA	0.899	38.9	0	6.58	1.85	0.24	4.46	74.64	59.34	2.65	74.5	0.88	18.62	0.22
14-044	2	1	4	non-vaccinated	NA	NA	6.69	5.84	6.24	NA	1.377	39.5	0	6.12	1.86	0.27	3.97	78.66	57.62	2.29	76.23	0.65	15.36	0.13
14-044	3	2	4	non-vaccinated	NA	NA	7.89	7.24	9.05	NA	2.022	40.7	2	5.6	2.17	0.14	3.25	74.54	50.98	1.66	80.33	0.58	12.48	0.09
14-044	4	3	4	non-vaccinated	NA	NA	8.37	7.02	8.65	NA	1.718	39.3	4	5.76	1.56	0.23	3.92	73.12	58.21	2.28	80.72	0.83	11.29	0.12
14-045	-14	-18	4	non-vaccinated	NA	NA	NA	NA	NA	NA	NA	NA	NA	8.06	3.37	0.18	4.42	73	74.59	3.3	74.04	0.68	18.07	0.17
14-045	-10	-14	4	non-vaccinated	NA	NA	NA	NA	NA	NA	NA	NA	NA	10.02	4.26	0.28	5.24	78.98	76.34	4	68.61	0.73	23.02	0.25
14-045	-7	-11	4	non-vaccinated	NA	NA	NA	NA	NA	NA	NA	NA	NA	9.9	3.72	0.14	5.95	76.7	57.77	3.44	75.16	0.74	20.14	0.2
14-045	0	-4	4	non-vaccinated	NA	NA	1.57	1.57	1.57	NA	1.018	38.3	0	9.84	3.78	0.21	5.74	77.86	77.12	4.43	76.4	1.01	17.16	0.23
14-045	1	-3	4	non-vaccinated	NA	NA	1.57	4.52	3.25	NA	0.899	39.1	0	11.88	6.32	0.12	5.21	76.69	76.72	4	71.97	0.87	20.42	0.25
14-045	2	-2	4	non-vaccinated	NA	NA	1.57	5.49	4.91	NA	0.823	38.8	0	10.16	3.6	0.46	6.05	79.92	76.56	4.63	72.27	0.76	20.07	0.21
14-045	3	-1	4	non-vaccinated	NA	NA	1.57	6.83	5.33	NA	0.882	39.1	0	9.86	3.63	0.29	5.89	71.18	73.66	4.34	70.66	0.66	22.33	0.21
14-045	4	0	4	non-vaccinated	NA	NA	3.37	6.82	7.01	NA	0.916	39.3	0	9.72	3.21	0.44	6.04	68.25	74.84	4.52	69.76	0.76	21.11	0.23
14-046	-14	-16	7	non-vaccinated	NA	NA	NA	NA	NA	NA	NA	NA	NA	6.78	2.97	0.22	3.4	60.98	50.25	1.71	67.72	0.43	25.91	0.16
14-046	-10	-12	7	non-vaccinated	NA	NA	NA	NA	NA	NA	NA	NA	NA	7.88	3.35	0.25	3.98	72.75	53.45	2.13	63.51	0.63	28.24	0.28
14-046	-7	-9	7	non-vaccinated	NA	NA	NA	NA	NA	NA	NA	NA	NA	7.54	3.66	0.11	3.72	71.88	58.28	2.17	64.36	0.62	25.23	0.24
14-046	0	-2	7	non-vaccinated	NA	NA	1.57	1.57	1.57	NA	1.075	38.3	0	8	3.61	0.13	4.19	73.1	53.23	2.23	61.33	0.7	30.32	0.34
14-046	1	-1	7	non-vaccinated	NA	NA	1.57	5.55	4.3	NA	1.004	38.5	0	6.24	2.54	0.06	3.6	73.5	53.58	1.93	62.84	0.58	26.64	0.25
14-046	2	0	7	non-vaccinated	NA	NA	5.36	6.45	5.99	NA	1.075	38.8	0	6.76	2.72	0.19	3.83	75.85	46.12	1.77	63.67	0.43	24.02	0.16
14-046	3	1	7	non-vaccinated	NA	NA	8.25	7.43	9.93	NA	1.84	40.6	1	5.26	2.61	0.03	2.53	69.66	40.47	1.02	68.08	0.27	21.23	0.08
14-046	4	2	7	non-vaccinated	NA	NA	8.54	7.28	9.4	NA	1.838	39.6	2	5.54	2.29	0.12	3.04	68.77	46.33	1.41	72.5	0.44	17.85	0.11
14-046	5	3	7	non-vaccinated	NA	NA	7.5	8.69	8.71	NA	1.385	39.6	3	6.36	1.98	0.5	3.38	64.03	55.15	1.86	72.88	0.61	18.9	0.16
14-046	6	4	7	non-vaccinated	NA	NA	4.49	7.44	7.59	NA	1.107	38.6	4	6.8	2.58	0.66	3.42	59.42	51.3	1.75	64.63	0.43	28.04	0.19
14-046	7	5	7	non-vaccinated	NA	NA	3.43	6.33	6.31	NA	1.202	38.9	5	7.24	2.76	0.94	3.44	54.22	49.72	1.71	61.53	0.4	28.88	0.19
14-047	-14	-17	7	non-vaccinated	NA	NA	NA	NA	NA	NA	NA	NA	NA	8.14	3.18	0.2	4.66	69.48	70.01	3.26	74.98	0.53	15.93	0.11
14-047	-10	-13	7	non-vaccinated	NA	NA	NA	NA	NA	NA	NA	NA	NA	8.56	3.44	0.2	4.83	78.09	69.99	3.38	68.58	0.57	19.24	0.16
14-047	-7	-10	7	non-vaccinated	NA	NA	NA	NA	NA	NA	NA	NA	NA	9.14	3.83	0.26	4.9	77.31	72.54	3.55	68.11	0.55	18.33	0.15
14-047	0	-3	7	non-vaccinated	NA	NA	1.57	1.57	1.57	NA	1.058	38.6	0	9.78	4.44	0.22	5	76.43	73.1	3.66	75.34	0.68	15.94	0.14
14-047	1	-2	7	non-vaccinated	NA	NA	1.57	6.86	5.37	NA	1.107	38.8	0	8.16	2.92	0.19	4.97	76.58	73.06	3.63	68.74	0.76	21.84	0.24
14-047	2	-1	7	non-vaccinated	NA	NA	1.57	5.58	5.91	NA	1.083	38.9	0	8.62	2.72	0.19	5.68	76	74	4.2	75.39	0.53	12.57	0.09
14-047	3	0	7	non-vaccinated	NA	NA	5.54	6.64	6.78	NA	0.943	39.1	0	7.64	2.34	0.19	5.07	78.23	71.75	3.64	71.44	0.46	18.06	0.12
14-047	4	1	7	non-vaccinated	NA	NA	8.17	8.01	10.37	NA	1.467	40.9	4	6.28	3.25	0.15	2.83	69.58	60.24	1.7	74.17	0.24	14.29	0.05
14-047	5	2	7	non-vaccinated	NA	NA	8.21	8.22	10.34	NA	1.617	39.6	4	7.26	1.89	0.69	4.3	78.82	69.92	3.01	79.69	0.55	10.88	0.08
14-047	6	3	7	non-vaccinated	NA	NA	5.05	7.78	9.14	NA	1.324	39.1	5	8.78	2.54	0.98	5.05	74.09	77.37	3.91	72.1	0.51	15.11	0.11
14-047	7	4	7	non-vaccinated	NA	NA	1.57	5.76	8.19	NA	1.208	39.2	5	10.1	3.13	1.09	5.63	69.4	71.93	4.05	74.04	0.47	16.36	0.1
14-048	-14	-17	10	non-vaccinated	NA	NA	NA	NA	NA	NA	NA	NA	NA	8.34	3.13	0.2	4.91	74.01	54.79	2.69	78.26	0.86	9.91	0.11
14-048	-10	-13	10	non-vaccinated	NA	NA	NA	NA	NA	NA	NA	NA	NA	7.1	2.46	0.2	4.33	83.22	56.15	2.43	73.14	0.78	13.03	0.14
14-048	-7	-10	10	non-vaccinated	NA	NA	NA	NA	NA	NA	NA	NA	NA	7.96	2.67	0.23	5.02	79.25	59.81	3	71.54	0.95	13.71	0.18
14-048	0	-3	10	non-vaccinated	NA	NA	1.57	1.57	1.57	NA	1.004	38.4	0	7.46	2.37	0.25	4.82	79.5	58.83	2.84	73.07	0.9	14.8	0.18
14-048	1	-2	10	non-vaccinated	NA	NA	1.57	5.9	5.61	NA	1.05	38.9	0	7.92	2.7	0.17	5	77.2	57.61	2.88	73.75	1	14.38	0.19
14-048	2	-1	10	non-vaccinated	NA	NA	1.57	6.75	5.64	NA	1.05	39.1	0	7.4	1.99	0.2	5.16	82.3	59.83	3.09	71.75	0.87	12.86	0.16
14-048	3	0	10	non-vaccinated	NA	NA	3.77	6.07	6.32	NA	0.896	39.1	0	7.8	2.39	0.17	5.18	79.13	56.66	2.94	74.78	0.72	11.68	0.11
14-048	4	1	10	non-vaccinated	NA	NA	6.52	8.07	10.05	NA	1.05	38.9	1	6.1	2.24	0.08	3.74	79.21	50.18	1.88	73.81	0.56	11.88	0.09
14-048	5	2	10	non-vaccinated	NA	NA	8.29	9.09	9.2	NA	1.794	40.7	1	6.14	1.57	0.65	3.57	77.89	54.5	1.95	79.68	0.64	7.45	0.06
14-048	6	3	10	non-vaccinated	NA	NA	7.52	8.56	9.35	NA	1.57	39.2	5	6.26	1.37	0.69	3.96	76.62	58.09	2.3	77.99	0.67	8.44	0.07
14-048	7	4	10	non-vaccinated	NA	NA	5.22	8.32	8.21	NA	1.356	39.6	5	6.6	1.69	0.65	4.02	70.36	58.27	2.34	77.44	0.57	9.54	0.07
14-048	8	5	10	non-vaccinated	NA	NA	1.57	6.2	7.9	NA	NA	38.8	5	7.58	1.8	0.68	4.95	77.28	63.36	3.14	75.66	0.85	12.62	0.14
14-048	9	6	10	non-vaccinated	NA	NA	1.57	5.86	6.64	NA	NA	38.8	5	6.48	1.36	0.56	4.47	72.31	56.33	2.52	71.27	0.68	17.6	0.17
14-048	10	7	10	non-vaccinated	NA	NA	1.57	4.67	5.43	NA	NA	38.6	5	6.3	1.47	0.25	4.51	69.57	58.84	2.65	73.07	0.71	15.59	0.15
14-049	-14	-18	10	non-vaccinated	NA	NA	NA	NA	NA	NA	NA	NA	NA	6.72	2.62	0.24	3.82	73.29	58.23	2.22	76.2	0.55	13.33	0.1
14-049	-10	-14	10	non-vaccinated	NA	NA	NA	NA	NA	NA	NA	NA	NA	8.9	3.46	0.22	5.1	81.36	62.32	3.18	69.82	0.87	18.29	0.23
14-049	-7	-11	10	non-vaccinated	NA	NA	NA	NA	NA	NA	NA	NA	NA	8.66	3.2	0.1	5.31	81.16	63.62	3.38	68.72	0.91	21.2	0.28
14-049	0	-4	10	non-vaccinated	NA	NA	1.57	1.57	1.57	NA	0.896	38.4	0	9.76	3.57	0.13	6	78.94	62.16	3.73	70.75	1.05	18.98	0.28
14-049	1	-3	10	non-vaccinated	NA	NA	1.57	5.89	5.92	NA	0.752	39.2	0	8.16	3.22	0.07	4.82	79.98	56.64	2.73	69.75	0.77	19.32	0.21
14-049	2	-2	10	non-vaccinated	NA	NA	1.57	6.72	6.1	NA	0.844	38.7	0	7.84	2.09	0.2	5.52	78.97	61.34	3.39	70.22	0.76	17.34	0.19
14-049	3	-1	10	non-vaccinated	NA	NA	1.57	6.51	6.79	NA	0.734	38.7	0	9.44	3.88	0.1	5.38	73.15	60.64	3.26	68.37	0.75	21.33	0.23
14-049	4	0	10	non-vaccinated	NA	NA	4.5	7.07	7.14	NA	0.857	38.6	0	8.3	2.1	0.31	5.85	75.5	58.94	3.45	70.55	0.99	19.57	0.27
14-049	5	1	10	non-vaccinated	NA	NA	6.25	6.88	10.74	NA	1.42	40.4	1	6.8	1.02	0.93	4.57	81.35	62.92	2.88	75.06	0.71	13.81	0.13
14-049	6	2	10	non-vaccinated	NA	NA	6.6	9.23	9.4	NA	1.48	39.9	5	5.92	0.94	0.68	4.02	79.6	60.55	2.43	72.62	0.58	15.32	0.12
14-049	7	3	10	non-vaccinated	NA	NA	4.77	9.36	10.32	NA	1.377	39.9	5	7.8	1.03	0.7	5.69	77.29	62.78	3.57	74.17	0.68	14.89	0.14
14-049	8	4	10	non-vaccinated	NA	NA	1.57	7.04	9.28	NA	NA	38.9	5	9.62	2.57	0.82	5.94	74.72	63.59	3.78	73.81	0.89	16.98	0.2
14-049	9	5	10	non-vaccinated	NA	NA	1.57	8.17	9.61	NA	NA	38.4	5	9.02	1.81	0.95	6.07	74.17	65	3.95	67.91	0.81	22.08	0.26
14-049	10	6	10	non-vaccinated	NA	NA	1.57	6.81	7.92	NA	NA	38.4	5	7.7	1.86	0.27	5.47	72.91	65.34	3.57	66.84	0.77	23.55	0.27
14-050	-17	NA	2	vaccinated	NA	no	NA	NA	NA	NA	NA	NA	NA	7.88	3.19	0.33	4.32	65.38	45.9	1.98	73.72	0.52	18.55	0.13
14-050	-14	NA	2	vaccinated	NA	no	NA	NA	NA	NA	NA	NA	NA	7.32	2.76	0.21	4.27	62.76	53.75	2.3	72.33	0.63	18.73	0.16
14-050	-10	NA	2	vaccinated	NA	no	NA	NA	NA	NA	NA	NA	NA	6.78	2.28	0.17	4.26	83	45.49	1.94	70.56	0.66	21.92	0.2
14-050	-7	NA	2	vaccinated	NA	no	NA	NA	NA	NA	NA	NA	NA	7.92	2.16	0.2	5.47	70.86	52.56	2.88	73.45	1.23	19.62	0.33
14-050	0	NA	2	vaccinated	NA	no	1.57	1.57	1.57	NA	0.916	38.7	0	8.5	2.72	0.16	5.62	77.3	57.24	3.22	68.61	1.02	23.75	0.35
14-050	1	NA	2	vaccinated	NA	no	1.57	1.57	1.57	NA	0.948	38.9	0	8.46	2.85	0.16	5.43	74.77	49.82	2.71	75.18	0.87	18.39	0.21
14-050	2	NA	2	vaccinated	NA	no	1.57	1.57	1.57	NA	0.948	38.4	0	7.82	2.31	0.33	5.15	77.67	56.91	2.93	67.7	0.65	21.99	0.21
14-051	-17	NA	2	vaccinated	NA	no	NA	NA	NA	NA	NA	NA	NA	6.68	2.67	0.27	3.58	70.46	52.95	1.9	73	0.45	16.3	0.1
14-051	-14	NA	2	vaccinated	NA	no	NA	NA	NA	NA	NA	NA	NA	8.88	4.67	0.2	3.81	63.18	60.75	2.31	74.34	0.63	17.71	0.15
14-051	-10	NA	2	vaccinated	NA	no	NA	NA	NA	NA	NA	NA	NA	7.86	3.47	0.25	4.04	80.85	56.64	2.29	73.22	0.65	15.85	0.14
14-051	-7	NA	2	vaccinated	NA	no	NA	NA	NA	NA	NA	NA	NA	9.3	4.02	0.16	5.02	74.03	65.12	3.27	70.63	0.9	17.73	0.23
14-051	0	NA	2	vaccinated	NA	no	1.57	1.57	1.57	NA	0.899	38.8	0	8.72	3.76	0.25	4.59	74.79	64.44	2.96	72.27	0.78	17.64	0.19
14-051	1	NA	2	vaccinated	NA	no	1.57	1.57	1.57	NA	0.756	38.8	0	7.86	3.39	0.12	4.28	74.33	66.47	2.84	70.92	0.68	17.8	0.17
14-051	2	NA	2	vaccinated	NA	no	1.57	1.57	1.57	NA	0.73	38.5	0	8.16	3.45	0.28	4.28	76.72	66.85	2.86	68.25	0.59	19.34	0.17
14-052	-17	NA	3	vaccinated	NA	yes	NA	NA	NA	NA	NA	NA	NA	10.66	4.49	0.24	5.58	74.85	56.64	3.16	63.29	0.66	26.51	0.27
14-052	-14	NA	3	vaccinated	NA	yes	NA	NA	NA	NA	NA	NA	NA	10.28	3.95	0.26	5.95	73.12	61.41	3.65	71.74	0.79	20.18	0.22
14-052	-10	NA	3	vaccinated	NA	yes	NA	NA	NA	NA	NA	NA	NA	10.64	4.57	0.21	5.71	81.55	56.39	3.22	64.12	0.72	25.09	0.28
14-052	-7	NA	3	vaccinated	NA	yes	NA	NA	NA	NA	NA	NA	NA	10.8	3.67	0.24	6.84	81.97	58.8	4.02	64.13	0.99	25.4	0.39
14-052	0	NA	3	vaccinated	NA	yes	1.57	1.57	1.57	NA	0.882	38.5	0	11.06	3.94	0.2	6.84	82.4	60.89	4.16	65.41	1.01	24.33	0.38
14-052	1	NA	3	vaccinated	NA	yes	1.57	4.82	1.57	NA	0.899	39.4	0	10.84	3.35	0.44	7	76.04	58.29	4.08	72.45	1.06	18.32	0.27
14-052	2	NA	3	vaccinated	NA	yes	1.57	1.57	1.57	NA	0.948	38.9	0	11.04	3.7	0.39	6.9	80.04	60.77	4.19	67.41	0.83	20.36	0.25
14-052	3	NA	3	vaccinated	NA	yes	1.57	1.57	1.57	NA	1.005	39.3	0	11.52	3.52	0.52	7.43	78.89	57.99	4.31	63.75	0.84	27.13	0.36
14-053	-17	NA	3	vaccinated	NA	no	NA	NA	NA	NA	NA	NA	NA	8.1	3.58	0.39	3.89	70.62	51.23	1.99	72.23	0.51	15.71	0.11
14-053	-14	NA	3	vaccinated	NA	no	NA	NA	NA	NA	NA	NA	NA	8.38	4.45	0.23	3.62	63.86	53.64	1.94	73.22	0.54	16.68	0.12
14-053	-10	NA	3	vaccinated	NA	no	NA	NA	NA	NA	NA	NA	NA	7.06	3.17	0.24	3.58	75.06	53.62	1.92	71.23	0.61	17.07	0.15
14-053	-7	NA	3	vaccinated	NA	no	NA	NA	NA	NA	NA	NA	NA	7.7	3.01	0.15	4.46	76.72	52.72	2.35	72.01	0.78	17.24	0.19
14-053	0	NA	3	vaccinated	NA	no	1.57	1.57	1.57	NA	0.916	38.5	0	7.98	3.77	0.21	3.91	77.43	57.67	2.25	73.38	0.66	15.71	0.14
14-053	1	NA	3	vaccinated	NA	no	1.57	3.3	1.57	NA	0.882	39.1	0	7.4	3.49	0.14	3.72	73.42	50.45	1.88	75.65	0.6	13.88	0.11
14-053	2	NA	3	vaccinated	NA	no	1.57	1.57	1.57	NA	0.802	38.7	0	7.14	2.98	0.06	4.07	77.47	56.28	2.29	71.91	0.57	16.79	0.13
14-053	3	NA	3	vaccinated	NA	no	1.57	1.57	1.57	NA	0.78	39.3	0	7.56	3.27	0.24	3.99	71.83	53.28	2.13	69.33	0.47	18.32	0.12
14-054	-17	NA	35	vaccinated	FMDV carrier	no	NA	NA	NA	NA	NA	NA	NA	7	2.8	0.29	3.89	68.96	47.05	1.83	76.7	0.65	14.87	0.13
14-054	-14	NA	35	vaccinated	FMDV carrier	no	NA	NA	NA	NA	NA	NA	NA	8.12	3.54	0.27	4.23	62.95	49.61	2.1	73.47	0.75	18.29	0.19
14-054	-10	NA	35	vaccinated	FMDV carrier	no	NA	NA	NA	NA	NA	NA	NA	NA	NA	NA	NA	71.83	50.91	NA	71.74	NA	19.13	NA
14-054	-7	NA	35	vaccinated	FMDV carrier	no	NA	NA	NA	NA	NA	NA	NA	8.2	3.2	0.25	4.71	72.98	55.41	2.61	74.7	0.94	14.94	0.19
14-054	0	NA	35	vaccinated	FMDV carrier	no	1.57	1.57	1.57	NA	1.145	38.7	0	8.28	3.55	0.13	4.55	77.48	61.36	2.79	76.97	0.97	13.3	0.17
14-054	1	NA	35	vaccinated	FMDV carrier	no	1.57	3.98	1.57	NA	1.226	39.3	0	7.82	3.41	0.13	4.22	73.19	59.34	2.5	77.49	0.84	13.66	0.15
14-054	2	NA	35	vaccinated	FMDV carrier	no	1.57	1.57	1.57	NA	1.16	38.7	0	7.24	2.86	0.13	4.2	70.5	59.14	2.48	76.18	0.77	14.39	0.14
14-054	3	NA	35	vaccinated	FMDV carrier	no	1.57	1.57	1.57	NA	1.138	38.9	0	7.82	2.87	0.22	4.67	65.25	53.2	2.48	71.19	0.84	20.55	0.24
14-054	4	NA	35	vaccinated	FMDV carrier	no	1.57	1.57	1.57	NA	1.18	38.4	0	8.5	2.85	0.25	5.36	65.59	58.95	3.16	70.37	1.29	22.83	0.42
14-054	5	NA	35	vaccinated	FMDV carrier	no	1.57	1.57	1.57	NA	1.18	38.8	0	9.66	2.42	1.25	5.78	71.64	58.82	3.4	69.4	1.42	25.23	0.52
14-054	6	NA	35	vaccinated	FMDV carrier	no	1.57	1.57	1.57	NA	1.226	38.7	0	7.18	1.23	0.97	4.64	69.28	55.42	2.57	69.07	0.97	24.39	0.34
14-054	7	NA	35	vaccinated	FMDV carrier	no	1.57	1.57	3.16	NA	1.16	38.9	0	9.02	1.36	1.34	6.08	62.59	50.02	3.04	70.81	1.03	21.86	0.32
14-054	8	NA	35	vaccinated	FMDV carrier	no	1.57	1.57	3.98	NA	NA	38.5	0	8.86	1.16	1.19	6.31	68.3	56.87	3.59	72.45	1.3	20.65	0.37
14-054	9	NA	35	vaccinated	FMDV carrier	no	1.57	1.57	1.57	NA	NA	39.1	0	9.46	2.88	0.86	5.57	69.58	51.45	2.87	69.13	0.97	22.83	0.32
14-054	10	NA	35	vaccinated	FMDV carrier	no	1.57	1.57	1.57	NA	NA	38.8	0	9.9	3.39	0.41	5.82	62.43	54.98	3.2	70.15	1.22	23.2	0.4
14-054	14	NA	35	vaccinated	FMDV carrier	no	1.57	1.57	1.57	5.25	1.47	NA	NA	8.92	3.48	0.44	4.52	65.17	58.34	2.64	71.8	1.16	22.12	0.36
14-054	21	NA	35	vaccinated	FMDV carrier	no	1.57	1.57	1.57	5.7	1.489	NA	NA	9.24	3.35	0.34	5.51	64.81	60.91	3.36	64.6	1.27	29.79	0.59
14-054	28	NA	35	vaccinated	FMDV carrier	no	1.57	1.57	3.37	5.63	1.518	NA	NA	7.64	2.68	0.24	4.61	65.37	63.41	2.92	64.78	1.11	30.62	0.52
14-054	35	NA	35	vaccinated	FMDV carrier	no	1.57	1.57	1.57	4.54	NA	NA	NA	7.78	2.34	0.3	5.03	83.88	53.52	2.69	63.73	0.92	29.92	0.43
14-055	-17	NA	35	vaccinated	non-carrier	no	NA	NA	NA	NA	NA	NA	NA	10.14	4.53	0.29	5.24	70.2	47.06	2.47	72.98	0.57	18.41	0.15
14-055	-14	NA	35	vaccinated	non-carrier	no	NA	NA	NA	NA	NA	NA	NA	11.04	5.6	0.17	5.01	66.58	54.56	2.73	72.73	0.55	18.23	0.14
14-055	-10	NA	35	vaccinated	non-carrier	no	NA	NA	NA	NA	NA	NA	NA	NA	NA	NA	NA	77.01	46.88	NA	69.96	NA	20.62	NA
14-055	-7	NA	35	vaccinated	non-carrier	no	NA	NA	NA	NA	NA	NA	NA	10.7	4.39	0.2	6.05	73.58	52.34	3.17	71.18	0.89	18.96	0.24
14-055	0	NA	35	vaccinated	non-carrier	no	1.57	1.57	1.57	NA	1.075	38.6	0	8.66	3.24	0.12	5.21	76.59	58.63	3.05	74.09	0.78	15.92	0.17
14-055	1	NA	35	vaccinated	non-carrier	no	1.57	4.23	3.5	NA	1.003	38.9	0	8.78	3.39	0.13	5.18	75.88	54.44	2.82	75.64	0.79	15.21	0.16
14-055	2	NA	35	vaccinated	non-carrier	no	1.57	1.57	3.44	NA	1.099	39	0	7.54	2.44	0.21	4.86	80.92	59.14	2.87	69.02	0.54	17.32	0.14
14-055	3	NA	35	vaccinated	non-carrier	no	1.57	1.57	3.1	NA	1.04	38.7	0	9.02	2.83	0.4	5.74	67.05	52.66	3.02	68.22	0.59	23.64	0.21
14-055	4	NA	35	vaccinated	non-carrier	no	1.57	3.94	1.57	NA	1.031	38.8	0	9.38	2.62	0.32	6.39	67.11	54.42	3.48	69.25	0.86	21.63	0.27
14-055	5	NA	35	vaccinated	non-carrier	no	1.57	1.57	1.57	NA	1.066	38.8	0	10.42	3.31	0.51	5.93	74.04	55.19	3.27	71.54	0.95	20.24	0.27
14-055	6	NA	35	vaccinated	non-carrier	no	1.57	1.57	1.57	NA	1.13	38.6	0	10.76	3.42	0.98	5.94	74.61	53.38	3.17	69.67	0.82	23.1	0.27
14-055	7	NA	35	vaccinated	non-carrier	no	1.57	1.57	1.57	NA	1.115	39	0	12.5	4.93	0.66	6.03	69.73	53.13	3.2	71.57	0.77	19.94	0.21
14-055	8	NA	35	vaccinated	non-carrier	no	1.57	1.57	1.57	NA	NA	38.8	0	11.28	3.73	0.64	6.06	72.12	57.17	3.46	70	0.8	21.63	0.25
14-055	9	NA	35	vaccinated	non-carrier	no	1.57	1.57	1.57	NA	NA	39.3	0	15.96	6.93	1.35	7.02	72.37	54.13	3.8	67.89	0.88	21.73	0.28
14-055	10	NA	35	vaccinated	non-carrier	no	1.57	1.57	1.57	NA	NA	38.9	0	12.1	4.77	0.28	6.46	68.53	60.28	3.89	72.34	0.97	19.46	0.26
14-055	14	NA	35	vaccinated	non-carrier	no	1.57	1.57	1.57	1.87	1.489	NA	NA	7.5	2.49	0.36	4.39	69.69	64.48	2.83	74.01	0.93	18.75	0.24
14-055	21	NA	35	vaccinated	non-carrier	no	1.57	1.57	1.57	1.87	1.485	NA	NA	10.3	3.49	0.5	6.06	64.03	63.59	3.85	65.91	1.34	28.65	0.58
14-055	28	NA	35	vaccinated	non-carrier	no	1.57	1.57	1.57	1.87	1.496	NA	NA	9.46	2.73	0.44	5.97	64.73	66.97	4	65.25	1.22	29.44	0.55
14-055	35	NA	35	vaccinated	non-carrier	no	1.57	1.57	1.57	1.87	NA	NA	NA	8.78	2.09	0.33	6.16	86.23	53.65	3.3	65.52	0.99	27.41	0.42
14-056	-17	NA	35	vaccinated	FMDV carrier	no	NA	NA	NA	NA	NA	NA	NA	8.76	3.06	0.39	5.17	71.21	56.45	2.92	67.43	0.73	24.14	0.26
14-056	-14	NA	35	vaccinated	FMDV carrier	no	NA	NA	NA	NA	NA	NA	NA	8.66	3.61	0.16	4.8	64.94	60.3	2.89	68.88	0.77	23.98	0.27
14-056	-10	NA	35	vaccinated	FMDV carrier	no	NA	NA	NA	NA	NA	NA	NA	NA	NA	NA	NA	84.06	62.95	NA	64.06	NA	26.62	NA
14-056	-7	NA	35	vaccinated	FMDV carrier	no	NA	NA	NA	NA	NA	NA	NA	8.34	2.88	0.34	5.08	76.72	65.3	3.32	68.66	1.13	23.16	0.38
14-056	0	NA	35	vaccinated	FMDV carrier	no	1.57	1.57	1.57	NA	1.058	38.5	0	7.98	2.97	0.25	4.71	80.13	68.5	3.23	66.75	1.03	26.02	0.4
14-056	1	NA	35	vaccinated	FMDV carrier	no	1.57	4.56	1.57	NA	1.083	38.9	0	8.44	3.59	0.13	4.64	75.35	61.66	2.86	68	0.88	25.11	0.32
14-056	2	NA	35	vaccinated	FMDV carrier	no	1.57	1.57	3.42	NA	1.058	38.7	0	9.36	4.46	0.16	4.68	73.44	63.91	2.99	72.36	0.7	19.62	0.19
14-056	3	NA	35	vaccinated	FMDV carrier	no	1.57	1.57	4.64	NA	1.003	39	0	7.98	3.23	0.16	4.56	68.69	62.16	2.83	67.81	0.74	25.2	0.28
14-056	4	NA	35	vaccinated	FMDV carrier	no	1.57	1.57	4.25	NA	1.075	38.7	0	8.54	3.11	0.2	5.16	69.34	64.99	3.35	68.23	0.96	23.94	0.34
14-056	5	NA	35	vaccinated	FMDV carrier	no	1.57	1.57	1.57	NA	1.138	38.8	0	8.6	2.59	0.81	4.65	73.03	65.34	3.04	68.56	0.93	23.86	0.32
14-056	6	NA	35	vaccinated	FMDV carrier	no	1.57	1.57	1.57	NA	1.099	38.8	0	8.14	2.38	0.83	4.65	69.58	65.64	3.05	63.98	0.77	28.73	0.34
14-056	7	NA	35	vaccinated	FMDV carrier	no	1.57	1.57	1.57	NA	1.187	39	0	10.08	3.75	0.85	5.11	63.62	66.42	3.39	69.7	0.86	23.2	0.29
14-056	8	NA	35	vaccinated	FMDV carrier	no	1.57	1.57	1.57	NA	NA	38.9	0	9.82	2.92	1.04	5.43	69.15	72.03	3.91	68.53	1.17	25.2	0.43
14-056	9	NA	35	vaccinated	FMDV carrier	no	1.57	1.57	1.57	NA	NA	38.9	0	9.1	3.23	0.58	4.99	69.75	64.19	3.2	65.8	0.83	27.11	0.34
14-056	10	NA	35	vaccinated	FMDV carrier	no	1.57	1.57	1.57	NA	NA	38.8	0	9	3.17	0.34	5.04	65.3	68.99	3.48	63.95	0.95	29.16	0.43
14-056	14	NA	35	vaccinated	FMDV carrier	no	1.57	1.57	1.57	5.76	1.481	NA	NA	8.9	3.84	0.27	4.22	66.07	69.53	2.93	68.69	0.92	24.99	0.34
14-056	21	NA	35	vaccinated	FMDV carrier	no	1.57	1.57	1.57	5.7	1.489	NA	NA	10.24	4.34	0.23	5.14	61.93	62.28	3.2	59.61	0.9	34.24	0.52
14-056	28	NA	35	vaccinated	FMDV carrier	no	1.57	1.57	1.57	5.75	1.481	NA	NA	8.5	3.49	0.32	4.3	65.7	71.44	3.07	61.21	0.84	32.92	0.45
14-056	35	NA	35	vaccinated	FMDV carrier	no	1.57	1.57	1.57	4.64	NA	NA	NA	6.76	2.2	0.22	4.08	80.74	61.27	2.5	61.3	0.64	28.67	0.3
14-057	-17	NA	35	vaccinated	non-carrier	no	NA	NA	NA	NA	NA	NA	NA	9.42	4.49	0.38	4.41	66.22	57.01	2.51	70.58	0.56	20.54	0.16
14-057	-14	NA	35	vaccinated	non-carrier	no	NA	NA	NA	NA	NA	NA	NA	8.94	4.33	0.22	4.31	67.12	56.21	2.42	66.42	0.52	23.25	0.18
14-057	-10	NA	35	vaccinated	non-carrier	no	NA	NA	NA	NA	NA	NA	NA	NA	NA	NA	NA	76.56	55.83	NA	59.45	NA	31.09	NA
14-057	-7	NA	35	vaccinated	non-carrier	no	NA	NA	NA	NA	NA	NA	NA	8.64	3.66	0.09	4.86	75.82	58.03	2.82	64.73	0.69	24.69	0.27
14-057	0	NA	35	vaccinated	non-carrier	no	1.57	1.57	1.57	NA	0.907	38.6	0	8.22	2.98	0.19	5	79.38	66.58	3.33	65.09	0.8	26.27	0.32
14-057	1	NA	35	vaccinated	non-carrier	no	1.57	3.64	1.57	NA	0.919	39.3	0	8.76	3.85	0.05	4.77	76.47	65.77	3.14	64.89	0.72	25.68	0.29
14-057	2	NA	35	vaccinated	non-carrier	no	1.57	1.57	4.13	NA	0.846	39.4	0	8.42	3.27	0.12	4.97	82.07	61.52	3.06	65.03	0.6	23.48	0.22
14-057	3	NA	35	vaccinated	non-carrier	no	1.57	1.57	4.6	NA	0.859	39.5	0	11.26	5.97	0.1	5.12	71.97	61.12	3.13	62.38	0.61	28.98	0.29
14-057	4	NA	35	vaccinated	non-carrier	no	1.57	1.57	3.23	NA	0.884	39.1	0	8.68	3.36	0.14	5.14	78.48	60.65	3.12	65.91	0.76	26.25	0.3
14-057	5	NA	35	vaccinated	non-carrier	no	1.57	1.57	1.57	NA	0.93	39.4	0	9.44	3.14	1.1	4.9	78.22	70.91	3.47	69.69	0.89	22.23	0.28
14-057	6	NA	35	vaccinated	non-carrier	no	1.57	1.57	1.57	NA	0.919	38.8	0	7.12	1.46	0.9	4.45	74.93	63.94	2.85	65.23	0.67	26.43	0.27
14-057	7	NA	35	vaccinated	non-carrier	no	1.57	1.57	1.57	NA	1.012	39.5	0	9.34	1.79	1.12	6.09	73.22	69.55	4.24	67.63	0.94	24.8	0.34
14-057	8	NA	35	vaccinated	non-carrier	no	1.57	1.57	1.57	NA	NA	38.8	0	9.28	2.98	0.69	5.25	73.79	68.7	3.61	67.89	0.9	24.21	0.32
14-057	9	NA	35	vaccinated	non-carrier	no	1.57	1.57	1.57	NA	NA	38.9	0	8.48	2.56	0.78	5.05	76.67	69.81	3.53	64.28	0.74	27.8	0.32
14-057	10	NA	35	vaccinated	non-carrier	no	1.57	1.57	1.57	NA	NA	39.2	0	9.16	3.12	0.26	5.44	73.55	68.9	3.75	67.1	0.91	26.06	0.35
14-057	14	NA	35	vaccinated	non-carrier	no	1.57	1.57	1.57	1.87	1.485	NA	NA	8.16	2.93	0.3	4.38	75.31	72.4	3.17	70.31	0.88	22.91	0.29
14-057	21	NA	35	vaccinated	non-carrier	no	1.57	1.57	1.57	1.87	1.5	NA	NA	6.72	1.8	0.33	4.53	70.38	67.3	3.05	53.99	0.82	41.12	0.62
14-057	28	NA	35	vaccinated	non-carrier	no	1.57	1.57	1.57	1.87	1.5	NA	NA	7.04	2.24	0.31	4.26	70.75	74.04	3.15	62.58	0.9	32.24	0.47
14-057	35	NA	35	vaccinated	non-carrier	no	1.57	1.57	1.57	1.87	NA	NA	NA	7.34	2.16	0.3	4.71	88.09	62.89	2.96	63.22	0.79	29.93	0.37
14-058	-17	NA	28	vaccinated	FMDV carrier	no	NA	NA	NA	NA	NA	NA	NA	8.42	3.23	0.3	4.5	65.49	47.61	2.14	68.12	0.64	19.96	0.19
14-058	-14	NA	28	vaccinated	FMDV carrier	no	NA	NA	NA	NA	NA	NA	NA	9.54	3.5	0.4	5.34	59.12	39.7	2.12	68.51	0.62	22.72	0.21
14-058	-10	NA	28	vaccinated	FMDV carrier	no	NA	NA	NA	NA	NA	NA	NA	NA	NA	NA	NA	72.95	41.8	NA	63.32	NA	23.94	NA
14-058	-7	NA	28	vaccinated	FMDV carrier	no	NA	NA	NA	NA	NA	NA	NA	8.4	2.99	0.2	5.06	70.07	46.09	2.33	65.47	0.69	21.55	0.23
14-058	0	NA	28	vaccinated	FMDV carrier	no	1.57	1.57	1.57	NA	0.93	38.3	0	7.1	2.91	0.21	3.95	71.21	39.95	1.58	63.25	0.42	22.49	0.15
14-058	1	NA	28	vaccinated	FMDV carrier	no	1.57	1.57	1.57	NA	0.76	38.9	0	7.7	3.26	0.31	4.02	65.9	41.73	1.68	63.81	0.4	22.8	0.14
14-058	2	NA	28	vaccinated	FMDV carrier	no	1.57	1.57	4.1	NA	0.871	38.8	0	7.08	2.84	0.21	4	81.5	53.33	2.13	67.7	0.6	18.15	0.16
14-058	3	NA	28	vaccinated	FMDV carrier	no	1.57	1.57	1.57	NA	0.804	38.9	0	7.32	3.27	0.18	3.82	63.48	43.73	1.67	55.64	0.34	31.82	0.19
14-058	4	NA	28	vaccinated	FMDV carrier	no	1.57	1.57	1.57	NA	1.13	38.7	0	6.88	2.56	0.19	4.06	67.5	40.62	1.65	62.97	0.46	26.22	0.19
14-058	5	NA	28	vaccinated	FMDV carrier	no	1.57	1.57	1.57	NA	0.942	38.8	0	8.46	3.18	1	3.76	67.15	49.38	1.86	65.28	0.51	24.21	0.19
14-058	6	NA	28	vaccinated	FMDV carrier	no	1.57	1.57	1.57	NA	0.884	38.8	0	5.94	1.37	0.65	3.64	65.41	48.58	1.77	64.16	0.48	26.84	0.2
14-058	7	NA	28	vaccinated	FMDV carrier	no	1.57	1.57	1.57	NA	1.003	38.8	0	7.8	2.75	0.62	3.93	57.95	45.14	1.77	66.09	0.45	23.15	0.16
14-058	8	NA	28	vaccinated	FMDV carrier	no	1.57	1.57	1.57	NA	NA	38.7	0	8	2.01	1.04	4.6	59.78	53.52	2.46	64	0.71	25.51	0.28
14-058	9	NA	28	vaccinated	FMDV carrier	no	1.57	1.57	1.57	NA	NA	39	0	8.14	2.93	0.69	4.28	66.53	48.27	2.07	65.03	0.55	25.41	0.22
14-058	10	NA	28	vaccinated	FMDV carrier	no	1.57	1.57	1.57	NA	NA	38.8	0	7.12	2.98	0.22	3.78	59.52	51.22	1.94	62.77	0.51	27.64	0.23
14-058	14	NA	28	vaccinated	FMDV carrier	no	1.57	1.57	1.57	4.46	1.51	NA	NA	5.4	1.53	0.14	3	63.06	59.06	1.77	67.19	0.65	26.38	0.25
14-058	21	NA	28	vaccinated	FMDV carrier	no	1.57	1.57	1.57	1.87	1.492	NA	NA	6.68	2.29	0.24	3.83	53.77	44.36	1.7	62.66	0.6	30.88	0.29
14-058	28	NA	28	vaccinated	FMDV carrier	no	1.57	1.57	1.57	3.96	1.477	NA	NA	6.7	2.28	0.24	3.88	64	84.01	3.26	58.1	1.28	38.09	0.84
14-059	-17	NA	14	vaccinated	NA	no	NA	NA	NA	NA	NA	NA	NA	7.38	3.05	0.23	4.03	69.88	48.59	1.96	70.73	0.54	20.43	0.15
14-059	-14	NA	14	vaccinated	NA	no	NA	NA	NA	NA	NA	NA	NA	7.1	2.59	0.24	4.21	73.92	48.56	2.04	71.06	0.71	20.66	0.21
14-059	-10	NA	14	vaccinated	NA	no	NA	NA	NA	NA	NA	NA	NA	NA	NA	NA	NA	77.38	55.65	NA	68.19	NA	22.01	NA
14-059	-7	NA	14	vaccinated	NA	no	NA	NA	NA	NA	NA	NA	NA	7.74	2.02	0.29	5.36	78.23	51.8	2.78	65.95	0.85	20.19	0.26
14-059	0	NA	14	vaccinated	NA	no	1.57	1.57	1.57	NA	0.919	38.8	0	8.96	4.13	0.13	4.53	72.83	56.58	2.56	72.97	0.75	16.75	0.17
14-059	0	NA	14	vaccinated	NA	no	1.57	1.57	1.57	NA	0.919	38.8	0	8.96	4.13	0.13	4.53	72.83	56.58	2.56	72.97	0.75	16.75	0.17
14-059	1	NA	14	vaccinated	NA	no	1.57	1.94	1.57	NA	0.871	39.1	0	8.58	3	0.27	5.22	68.27	55.82	2.91	70.88	0.79	18.39	0.2
14-059	1	NA	14	vaccinated	NA	no	1.57	1.94	1.57	NA	0.871	39.1	0	8.58	3	0.27	5.22	68.27	55.82	2.91	70.88	0.79	18.39	0.2
14-059	2	NA	14	vaccinated	NA	no	1.57	1.57	1.57	NA	0.907	38.7	0	7.32	1.9	0.27	5.09	76.87	54.07	2.75	69.04	0.63	16.37	0.15
14-059	2	NA	14	vaccinated	NA	no	1.57	1.57	1.57	NA	0.907	38.7	0	7.32	1.9	0.27	5.09	76.87	54.07	2.75	69.04	0.63	16.37	0.15
14-059	3	NA	14	vaccinated	NA	no	1.57	1.57	1.57	NA	0.846	39	0	6.78	1.43	0.25	5.06	71.99	53.02	2.68	65.23	0.63	23.32	0.22
14-059	3	NA	14	vaccinated	NA	no	1.57	1.57	1.57	NA	0.846	39	0	6.78	1.43	0.25	5.06	71.99	53.02	2.68	65.23	0.63	23.32	0.22
14-059	4	NA	14	vaccinated	NA	no	1.57	1.57	1.57	NA	0.907	38.7	0	7.48	1.74	0.23	5.46	75.95	50.72	2.77	65.62	0.77	22.73	0.27
14-059	4	NA	14	vaccinated	NA	no	1.57	1.57	1.57	NA	0.907	38.7	0	7.48	1.74	0.23	5.46	75.95	50.72	2.77	65.62	0.77	22.73	0.27
14-059	5	NA	14	vaccinated	NA	no	1.57	1.57	1.57	NA	0.973	38.9	0	8.72	1.93	0.95	5.47	79.22	57.58	3.15	65.56	0.79	23.91	0.29
14-059	5	NA	14	vaccinated	NA	no	1.57	1.57	1.57	NA	0.973	38.9	0	8.72	1.93	0.95	5.47	79.22	57.58	3.15	65.56	0.79	23.91	0.29
14-059	6	NA	14	vaccinated	NA	no	1.57	1.57	1.57	NA	1.049	39.1	0	8.32	1.93	0.98	5.07	76.16	54.48	2.76	65.67	0.68	23.16	0.24
14-059	6	NA	14	vaccinated	NA	no	1.57	1.57	1.57	NA	1.049	39.1	0	8.32	1.93	0.98	5.07	76.16	54.48	2.76	65.67	0.68	23.16	0.24
14-059	7	NA	14	vaccinated	NA	no	1.57	1.57	1.57	NA	1.012	38.9	0	10.32	2.28	1.08	6.5	73.35	56.45	3.67	68.13	1.03	22.55	0.34
14-059	7	NA	14	vaccinated	NA	no	1.57	1.57	1.57	NA	1.012	38.9	0	10.32	2.28	1.08	6.5	73.35	56.45	3.67	68.13	1.03	22.55	0.34
14-059	8	NA	14	vaccinated	NA	no	1.57	1.57	1.57	NA	NA	38.7	0	13.4	2.87	1.11	8.3	74.66	58.37	4.84	68.83	1.4	21.78	0.44
14-059	8	NA	14	vaccinated	NA	no	1.57	1.57	1.57	NA	NA	38.7	0	13.4	2.87	1.11	8.3	74.66	58.37	4.84	68.83	1.4	21.78	0.44
14-059	9	NA	14	vaccinated	NA	no	1.57	1.57	1.57	NA	NA	39	0	11.8	3.54	0.98	6.94	75.84	55.23	3.83	67.13	0.97	21.91	0.32
14-059	9	NA	14	vaccinated	NA	no	1.57	1.57	1.57	NA	NA	39	0	11.8	3.54	0.98	6.94	75.84	55.23	3.83	67.13	0.97	21.91	0.32
14-059	10	NA	14	vaccinated	NA	no	1.57	1.57	1.57	NA	NA	38.4	0	11.36	5.12	0.4	5.27	69.38	54.19	2.86	67.36	0.8	22.88	0.27
14-059	10	NA	14	vaccinated	NA	no	1.57	1.57	1.57	NA	NA	38.4	0	11.36	5.12	0.4	5.27	69.38	54.19	2.86	67.36	0.8	22.88	0.27
14-059	14	NA	14	vaccinated	NA	no	1.57	1.57	1.57	4.38	NA	NA	NA	6.62	2.64	0.24	3.4	69.37	62.39	2.12	67.52	0.66	25.34	0.25
14-059	14	NA	14	vaccinated	NA	no	1.57	1.57	1.57	4.39	NA	NA	NA	6.62	2.64	0.24	3.4	69.37	62.39	2.12	67.52	0.66	25.34	0.25
14-104	-7	-11	35	non-vaccinated	non-carrier	NA	NA	NA	NA	NA	NA	NA	NA	13.94	8.2	0.51	4.64	62.86	57.53	2.67	67.8	0.83	25.59	0.31
14-104	0	-4	35	non-vaccinated	non-carrier	NA	1.57	1.57	1.57	NA	NA	38.8	0	11.62	5.27	0.53	5.17	66.54	50.16	2.59	65.06	0.66	27.63	0.28
14-104	1	-3	35	non-vaccinated	non-carrier	NA	1.57	7.19	4.97	NA	1.114	39.2	0	9.84	5.18	0.32	3.84	71.36	54.7	2.1	69.47	0.56	21.3	0.17
14-104	2	-2	35	non-vaccinated	non-carrier	NA	1.57	5.67	5.86	NA	1.463	39.1	0	6.56	3.03	0.14	3.2	74.45	53.09	1.7	69.84	0.36	18.56	0.1
14-104	3	-1	35	non-vaccinated	non-carrier	NA	1.57	5.47	6.7	NA	0.857	39	0	7.04	1.91	0.31	4.62	66.22	60.2	2.78	68.5	0.85	24.19	0.3
14-104	4	0	35	non-vaccinated	non-carrier	NA	3.56	9.16	7.31	NA	0.844	38.7	0	8.88	1.97	0.75	5.96	64.22	57.95	3.45	66.54	1.03	29.7	0.46
14-104	5	1	35	non-vaccinated	non-carrier	NA	7.48	8.11	9.28	NA	1.157	39.3	1	8.96	2.81	0.52	5.48	63.95	61.04	3.34	69.84	1.1	24.89	0.39
14-104	6	2	35	non-vaccinated	non-carrier	NA	7.78	7.86	9.15	NA	1.609	40.4	2	9.46	4.62	0.28	4.29	67.8	51.36	2.2	73.32	0.76	21.1	0.22
14-104	7	3	35	non-vaccinated	non-carrier	NA	6.28	7.22	8.51	NA	1.368	39.7	4	12.66	7.4	0.2	4.64	61.91	50.49	2.34	65.46	0.42	28.1	0.18
14-104	8	4	35	non-vaccinated	non-carrier	NA	3.25	4.84	7	NA	NA	39.2	4	13.8	8.17	0.38	4.85	53.79	46.78	2.27	61.72	0.44	34.08	0.24
14-104	9	5	35	non-vaccinated	non-carrier	NA	1.57	5.69	6.49	NA	NA	38.8	4	15.26	8.89	0.39	5.52	60.95	59.07	3.26	64.75	0.66	30.48	0.31
14-104	10	6	35	non-vaccinated	non-carrier	NA	1.57	4.01	6.13	NA	NA	39.9	4	16.18	10.13	0.56	5.09	59.34	52.14	2.65	68.36	0.64	26.71	0.25
14-104	14	10	35	non-vaccinated	non-carrier	NA	1.57	1.57	4.16	1.87	1.477	NA	NA	17.12	10.51	0.37	6.01	58.58	49.73	2.99	66.94	0.74	26.5	0.29
14-104	21	17	35	non-vaccinated	non-carrier	NA	1.57	1.57	3.39	1.87	1.489	NA	NA	12	6.07	0.45	4.96	65.21	39.53	1.96	57.73	0.32	35.34	0.19
14-104	28	24	35	non-vaccinated	non-carrier	NA	1.57	1.57	1.57	1.87	1.481	NA	NA	12.6	6.26	0.27	5.65	70.51	64.07	3.62	69	0.88	23.24	0.29
14-104	35	31	35	non-vaccinated	non-carrier	NA	1.57	1.57	1.57	1.87	NA	NA	NA	14.08	7.38	0.31	5.75	56.01	58.2	3.35	62.5	0.49	28.14	0.22
14-105	-7	NA	0.5	non-vaccinated	NA	NA	NA	NA	NA	NA	NA	NA	NA	9.1	3.99	0.33	4.57	68.03	74.1	3.39	67.05	0.92	22	0.3
14-105	0	NA	0.5	non-vaccinated	NA	NA	1.57	1.57	1.57	NA	1.099	38.9	0	7.76	2.9	0.38	4.13	68.96	63.56	2.63	62.62	0.41	20.08	0.13
14-106	-7	-11	21	non-vaccinated	FMDV carrier	NA	NA	NA	NA	NA	NA	NA	NA	9.46	2.8	0.45	4.7	63.81	63.71	2.99	73.81	1.09	17.54	0.26
14-106	0	-4	21	non-vaccinated	FMDV carrier	NA	1.57	1.57	1.57	NA	0.896	38.8	0	13.18	6.07	0.52	5.67	68.35	52.34	2.97	68.8	0.76	23.93	0.26
14-106	1	-3	21	non-vaccinated	FMDV carrier	NA	1.57	5.65	4.95	NA	0.83	38.8	0	16.36	9.07	0.51	6.05	66.99	56.91	3.44	72.94	1.07	15.7	0.23
14-106	2	-2	21	non-vaccinated	FMDV carrier	NA	1.57	4.39	5.07	NA	1.157	38.9	0	15.74	9.5	0.43	4.71	70.62	53.14	2.5	72.82	0.62	15.77	0.13
14-106	3	-1	21	non-vaccinated	FMDV carrier	NA	1.57	5.8	6.74	NA	1.023	39.2	0	17.74	11.84	0.2	4.68	68.85	56.39	2.64	76.82	0.68	14.62	0.13
14-106	4	0	21	non-vaccinated	FMDV carrier	NA	5.02	3.48	6.48	NA	0.752	38.9	1	14.56	7.86	0.42	5.51	70.32	57.84	3.19	71.25	0.75	20.78	0.22
14-106	5	1	21	non-vaccinated	FMDV carrier	NA	7.23	8.73	9.83	NA	0.994	39.4	3	19.38	11.96	0.39	5.86	64.53	60.8	3.56	75.66	1.17	17.88	0.28
14-106	6	2	21	non-vaccinated	FMDV carrier	NA	7.11	8.48	10.29	NA	1.107	40.2	4	16.88	10.17	0.43	5.2	63.12	47.87	2.49	76.18	0.87	18.08	0.21
14-106	7	3	21	non-vaccinated	FMDV carrier	NA	4.13	7.53	8.54	NA	1.243	39.4	5	17.52	10.44	0.37	5.61	64.24	50.85	2.85	69.86	0.58	23.28	0.19
14-106	8	4	21	non-vaccinated	FMDV carrier	NA	1.57	5.94	9.1	NA	NA	39.3	5	14.5	8.12	0.43	5.6	56.15	49.08	2.75	69.34	0.6	24.06	0.21
14-106	9	5	21	non-vaccinated	FMDV carrier	NA	1.57	6	8.05	NA	NA	38.8	5	14.22	7.57	0.47	5.66	65.88	58.45	3.31	72.34	0.78	21.04	0.23
14-106	10	6	21	non-vaccinated	FMDV carrier	NA	1.57	5.44	8.72	NA	NA	38.7	5	13.1	7.38	0.26	5.24	62.87	56.12	2.94	74.19	0.82	18.31	0.2
14-106	14	10	21	non-vaccinated	FMDV carrier	NA	1.57	4.29	4.5	3.58	1.454	NA	NA	12.44	5.67	0.5	5.96	64.04	55.08	3.28	71.04	0.87	21.2	0.26
14-106	21	17	21	non-vaccinated	FMDV carrier	NA	1.57	1.57	3.44	3.25	1.458	NA	NA	16.88	8.45	0.42	6.99	62.38	49.58	3.47	68.52	1.01	22.88	0.34
14-107	-7	-11	21	non-vaccinated	FMDV carrier	NA	NA	NA	NA	NA	NA	NA	NA	11.32	5.9	0.28	4.61	69.38	41.86	1.93	63.51	0.63	28.1	0.28
14-107	0	-4	21	non-vaccinated	FMDV carrier	NA	1.57	1.57	1.57	NA	1.265	38.8	0	9.86	4.36	0.38	4.62	76.14	31.91	1.47	58.77	0.36	32.42	0.2
14-107	1	-3	21	non-vaccinated	FMDV carrier	NA	1.57	5.24	4.24	NA	1.27	38.4	0	11.56	6.08	0.25	4.82	74.25	38.82	1.87	65.63	0.62	24.15	0.23
14-107	2	-2	21	non-vaccinated	FMDV carrier	NA	1.57	5.59	4	NA	1.231	38.9	0	12.2	6.6	0.3	5.01	75.51	38.39	1.92	63.81	0.56	27.77	0.24
14-107	3	-1	21	non-vaccinated	FMDV carrier	NA	1.57	6.01	4.66	NA	1.15	38.9	0	13.26	7.75	0.28	4.89	74.72	39.89	1.95	65.33	0.59	25.81	0.23
14-107	4	0	21	non-vaccinated	FMDV carrier	NA	4.47	5.29	5.21	NA	1.351	39.1	0	13.84	8.57	0.25	4.59	75.42	37.09	1.7	66.62	0.4	24.3	0.15
14-107	5	1	21	non-vaccinated	FMDV carrier	NA	6.92	6.47	7.43	NA	1.3	40.2	0	11.44	6.85	0.24	4	78.98	48.38	1.94	68.72	0.53	23.24	0.18
14-107	6	2	21	non-vaccinated	FMDV carrier	NA	7.53	7.14	9.35	NA	1.48	40.4	1	13.38	8.3	0.31	4.03	75.38	41.55	1.67	72.44	0.6	19.17	0.16
14-107	7	3	21	non-vaccinated	FMDV carrier	NA	4.21	7.87	8.9	NA	1.356	39.1	2	12.64	7	0.35	4.97	57.66	34.08	1.69	62.79	0.34	26	0.14
14-107	8	4	21	non-vaccinated	FMDV carrier	NA	1.57	6.58	7.93	NA	NA	39.2	4	10.66	5.47	0.33	4.65	67.5	33.31	1.55	62.39	0.35	29.41	0.17
14-107	9	5	21	non-vaccinated	FMDV carrier	NA	1.57	6.72	6.96	NA	NA	40.1	5	10.08	4.82	0.32	4.84	71.29	40.83	1.98	58.76	0.49	33.09	0.27
14-107	10	6	21	non-vaccinated	FMDV carrier	NA	1.57	4.54	6.75	NA	NA	39.4	5	9.86	5.28	0.19	4.21	72.33	43.25	1.82	68.67	0.49	23.91	0.17
14-107	14	10	21	non-vaccinated	FMDV carrier	NA	1.57	2.92	3.97	3.56	1.473	NA	NA	10.28	3.96	0.3	5.92	72.44	38.45	2.28	61.21	0.66	30.73	0.33
14-107	21	17	21	non-vaccinated	FMDV carrier	NA	1.57	1.57	3.29	4.4	1.507	NA	NA	14.24	7.8	0.43	5.73	67.3	25.23	1.45	58.51	0.46	34.84	0.27
14-108	-7	-9	35	non-vaccinated	non-carrier	NA	NA	NA	NA	NA	NA	NA	NA	6.96	3.04	0.34	3.08	62.83	56.22	1.73	78.22	0.65	14.21	0.12
14-108	0	-2	35	non-vaccinated	non-carrier	NA	1.57	1.57	1.57	NA	0.908	39.1	0	5.12	1.12	0.43	3.33	62.5	36.45	1.21	78.39	0.32	17.99	0.07
14-108	1	-1	35	non-vaccinated	non-carrier	NA	1.57	5.63	4.7	NA	0.716	38.7	0	6.04	1.73	0.28	3.87	68.84	47.11	1.82	75.68	0.71	13.21	0.12
14-108	2	0	35	non-vaccinated	non-carrier	NA	3.26	7.91	5.9	NA	0.92	38.6	0	6.86	2.44	0.35	3.94	68.38	48.69	1.92	80.21	0.72	11.14	0.1
14-108	3	1	35	non-vaccinated	non-carrier	NA	3.37	7.65	6.19	NA	0.752	39.1	0	7.24	2.95	0.28	3.86	69.94	49.74	1.92	79.38	0.65	13.98	0.11
14-108	4	2	35	non-vaccinated	non-carrier	NA	5.23	7.37	9.26	NA	1.265	39.8	1	7.06	2.96	0.32	3.58	72.97	43.38	1.55	82.72	0.57	9.72	0.07
14-108	5	3	35	non-vaccinated	non-carrier	NA	6.59	7.64	11.21	NA	1.521	39.9	3	8.98	5.34	0.15	3.25	69.59	48.09	1.56	82.22	0.64	12.16	0.09
14-108	6	4	35	non-vaccinated	non-carrier	NA	5.63	7.24	8.94	NA	1.333	39.9	4	9.88	6.14	0.29	2.93	65.69	48.98	1.43	83.55	0.57	9.71	0.07
14-108	7	5	35	non-vaccinated	non-carrier	NA	3.39	5.53	9.15	NA	1.083	39.7	5	9.08	5.25	0.38	3.01	54.67	45.85	1.38	79.83	0.39	14.33	0.07
14-108	8	6	35	non-vaccinated	non-carrier	NA	1.57	5.71	8.11	NA	NA	38.9	5	6.98	3.07	0.4	3.33	60.68	45.37	1.51	77.41	0.44	15.29	0.09
14-108	9	7	35	non-vaccinated	non-carrier	NA	1.57	5.49	6.84	NA	NA	38.4	5	6.7	2.91	0.31	3.36	65.66	53.6	1.8	78.28	0.58	15.31	0.11
14-108	10	8	35	non-vaccinated	non-carrier	NA	1.57	4.41	7.32	NA	NA	39	5	6.1	2.53	0.25	3.26	69.17	46.27	1.51	82.37	0.46	11.93	0.07
14-108	14	12	35	non-vaccinated	non-carrier	NA	1.57	3.56	4.87	3.7	1.489	NA	NA	9.58	4.99	0.27	4.05	67.14	47.67	1.93	77.86	0.7	15.31	0.14
14-108	21	19	35	non-vaccinated	non-carrier	NA	1.57	1.57	3.42	1.87	1.496	NA	NA	7.3	3.13	0.29	3.67	69.43	39.02	1.43	76.86	0.51	16.88	0.11
14-108	28	26	35	non-vaccinated	non-carrier	NA	1.57	1.57	1.57	1.87	1.481	NA	NA	7.8	3.27	0.37	4.08	67.16	55.83	2.28	80.74	0.83	12.09	0.12
14-108	35	33	35	non-vaccinated	non-carrier	NA	1.57	1.57	1.57	1.87	NA	NA	NA	6.96	2.77	0.27	3.78	76.75	46.63	1.76	80.08	0.58	14.24	0.1
14-110	-7	-11	35	non-vaccinated	FMDV carrier	NA	NA	NA	NA	NA	NA	NA	NA	8.74	3.82	0.32	4.08	68.38	58.39	2.38	NA	NA	NA	NA
14-110	0	-4	35	non-vaccinated	FMDV carrier	NA	1.57	1.57	1.57	NA	0.943	38.7	0	7.74	2.88	0.32	4.09	70.31	50.92	2.08	NA	NA	NA	NA
14-110	1	-3	35	non-vaccinated	FMDV carrier	NA	1.57	4.05	3.83	NA	0.931	38.4	0	8.46	3.47	0.24	4.55	77.81	58.88	2.68	NA	NA	NA	NA
14-110	2	-2	35	non-vaccinated	FMDV carrier	NA	1.57	5.41	4.29	NA	1.004	39.2	0	8.36	3.53	0.3	4.35	77.39	56.27	2.45	NA	NA	NA	NA
14-110	3	-1	35	non-vaccinated	FMDV carrier	NA	1.57	3.91	5.88	NA	0.716	39.2	0	9.26	3.91	0.41	4.76	77.27	56.56	2.69	NA	NA	NA	NA
14-110	4	0	35	non-vaccinated	FMDV carrier	NA	4.11	5.43	5.32	NA	0.896	39	0	9.7	4.83	0.3	4.32	73.86	54.97	2.37	NA	NA	NA	NA
14-110	5	1	35	non-vaccinated	FMDV carrier	NA	6.6	5.37	6.17	NA	1.202	39.1	0	8.4	3.86	0.23	4.08	75.56	65.11	2.66	NA	NA	NA	NA
14-110	6	2	35	non-vaccinated	FMDV carrier	NA	6.64	8.7	10.49	NA	1.5	40.4	5	7.74	3.82	0.27	3.26	71.27	55.77	1.82	NA	NA	NA	NA
14-110	7	3	35	non-vaccinated	FMDV carrier	NA	4.66	7.17	9.35	NA	1.619	39.6	5	7.7	3.77	0.18	3.26	69.45	59.3	1.93	NA	NA	NA	NA
14-110	8	4	35	non-vaccinated	FMDV carrier	NA	1.57	6.48	8.71	NA	NA	39	5	7.72	3.7	0.16	3.53	61.55	56.13	1.98	NA	NA	NA	NA
14-110	9	5	35	non-vaccinated	FMDV carrier	NA	1.57	7.22	8.52	NA	NA	39.2	5	8.04	3.61	0.24	4.15	66.78	62.8	2.61	NA	NA	NA	NA
14-110	10	6	35	non-vaccinated	FMDV carrier	NA	1.57	4.01	6.13	NA	NA	39	5	7.58	3.19	0.3	3.88	69.69	54.84	2.13	NA	NA	NA	NA
14-110	14	10	35	non-vaccinated	FMDV carrier	NA	1.57	4.49	5.05	4.62	1.492	NA	NA	7.72	3.08	0.26	4.3	70.99	61.23	2.63	NA	NA	NA	NA
14-110	21	17	35	non-vaccinated	FMDV carrier	NA	1.57	1.57	3.52	5.26	1.492	NA	NA	9.82	3.5	0.33	5.77	74.84	47.38	2.73	NA	NA	NA	NA
14-110	28	24	35	non-vaccinated	FMDV carrier	NA	1.57	1.57	1.57	5.24	1.485	NA	NA	7.98	3.11	0.19	4.62	73.78	62.31	2.88	NA	NA	NA	NA
14-110	35	31	35	non-vaccinated	FMDV carrier	NA	1.57	1.57	1.57	5.2	NA	NA	NA	7.54	2.68	0.17	4.58	85.62	63.08	2.89	NA	NA	NA	NA
14-111	-7	NA	0.5	non-vaccinated	NA	NA	NA	NA	NA	NA	NA	NA	NA	9.52	4.13	0.34	4.83	77.41	57.97	2.8	74.34	0.63	17.37	0.15
14-111	0	NA	0.5	non-vaccinated	NA	NA	1.57	1.57	1.57	NA	NA	38.6	0	10.42	4.71	0.49	5.11	73.52	50.11	2.56	78.41	0.26	11.57	0.04
14-112	-17	NA	1	vaccinated	NA	no	NA	NA	NA	NA	NA	NA	NA	7.88	2.67	0.29	4.77	75.85	57.59	2.75	66.69	0.6	26.31	0.23
14-112	-14	NA	1	vaccinated	NA	no	NA	NA	NA	NA	NA	NA	NA	7.98	2.45	0.26	4.81	77.03	55.92	2.69	67.89	0.49	21.72	0.16
14-112	-7	NA	1	vaccinated	NA	no	NA	NA	NA	NA	NA	NA	NA	7.44	2.38	0.39	4.23	76.88	62.09	2.63	65.16	0.4	24.14	0.15
14-112	0	NA	1	vaccinated	NA	no	1.57	1.57	1.57	NA	0.899	38.6	0	8.54	3.87	0.22	4.28	79.12	61.16	2.62	65.4	0.3	24.95	0.12
14-112	1	NA	1	vaccinated	NA	no	1.57	5.46	5.21	NA	1.031	39.3	0	8.28	2.97	0.25	4.82	78.36	62.31	3	67.03	0.18	26.52	0.07
14-113	-17	NA	1	vaccinated	NA	no	NA	NA	NA	NA	NA	NA	NA	6.14	1.83	0.18	3.89	71.13	47.73	1.86	NA	NA	NA	NA
14-113	-14	NA	1	vaccinated	NA	no	NA	NA	NA	NA	NA	NA	NA	5.84	1.94	0.15	3.65	71.24	54.96	2.01	NA	NA	NA	NA
14-113	-7	NA	1	vaccinated	NA	no	NA	NA	NA	NA	NA	NA	NA	8.36	3.38	0.34	4.06	74.12	51.3	2.08	NA	NA	NA	NA
14-113	0	NA	1	vaccinated	NA	no	1.57	1.57	1.57	NA	1.232	38.7	0	10.3	5.02	0.31	4.56	70.22	48.76	2.22	NA	NA	NA	NA
14-113	1	NA	1	vaccinated	NA	no	1.57	3.45	1.57	NA	1.417	39.3	0	9.6	4.61	0.26	4.24	74.38	34.86	1.48	NA	NA	NA	NA
14-114	-17	NA	21	vaccinated	NA	yes	NA	NA	NA	NA	NA	NA	NA	8.82	3.33	0.33	4.94	70.55	49.62	2.45	61.11	0.15	28.95	0.07
14-114	-14	NA	21	vaccinated	NA	yes	NA	NA	NA	NA	NA	NA	NA	7.32	2.04	0.53	3.79	67.76	58.03	2.2	76.57	0.85	15.72	0.17
14-114	-7	NA	21	vaccinated	NA	yes	NA	NA	NA	NA	NA	NA	NA	8.34	2.42	0.38	4.98	75.31	56.37	2.81	73	0.57	15.82	0.12
14-114	0	NA	21	vaccinated	NA	yes	1.57	1.57	1.57	NA	0.942	38.1	0	14.06	6.53	0.47	6.33	69.39	54.4	3.44	74.63	0.54	16.14	0.12
14-114	1	NA	21	vaccinated	NA	yes	1.57	3.08	1.57	NA	1.535	38.6	0	12.12	5.45	0.45	5.9	71.81	40.71	2.4	71.62	0.45	19.71	0.12
14-114	2	NA	21	vaccinated	NA	yes	1.57	1.57	1.57	NA	0.895	38.6	0	12.26	5.18	0.37	6.12	76.85	54.73	3.35	74.41	0.62	17.37	0.15
14-114	3	NA	21	vaccinated	NA	yes	1.57	1.57	1.57	NA	0.884	39.3	0	11.8	4.89	0.38	5.98	71.22	59.19	3.54	78.35	0.63	14.77	0.12
14-114	4	NA	21	vaccinated	NA	yes	1.57	1.57	1.57	NA	0.907	39.1	0	12.34	4.6	0.34	7.11	70.97	59.86	4.26	77.91	0.98	14.23	0.18
14-114	5	NA	21	vaccinated	NA	yes	1.57	1.57	1.57	NA	0.93	39	0	12.4	4.26	0.6	7.25	67.36	58.24	4.22	75.77	1.15	16.35	0.25
14-114	6	NA	21	vaccinated	NA	yes	1.57	1.57	1.57	NA	0.983	38.9	0	12.22	4.15	0.62	7.2	70.22	60.81	4.38	75.62	1.36	17.21	0.31
14-114	7	NA	21	vaccinated	NA	yes	1.57	1.57	1.57	1.87	1.012	NA	NA	13.22	4.62	0.58	7.72	69.24	50.57	3.9	75.37	0.87	16.36	0.19
14-114	8	NA	21	vaccinated	NA	yes	1.57	1.57	1.57	NA	NA	NA	NA	14.18	5.25	0.7	8	75.84	54.3	4.34	75.97	0.86	11.75	0.13
14-114	9	NA	21	vaccinated	NA	yes	1.57	1.57	1.57	NA	NA	NA	NA	12.36	4.78	0.39	7.07	73.4	58.96	4.17	75.13	0.83	16.37	0.18
14-114	10	NA	21	vaccinated	NA	yes	1.57	1.57	1.57	1.87	NA	NA	NA	12.72	5.08	0.5	6.82	78.17	53.89	3.67	75	0.56	14	0.1
14-114	14	NA	21	vaccinated	NA	yes	1.57	1.57	1.57	1.87	1.458	NA	NA	11.66	4.21	0.47	6.11	77.62	39.53	2.42	74.48	0.52	15.35	0.11
14-114	21	NA	21	vaccinated	NA	yes	1.57	1.57	1.57	1.87	1.473	NA	NA	12.68	5.28	0.39	6.64	73.12	60.48	4.02	75.72	0.69	16.5	0.15
14-115	-17	NA	35	vaccinated	FMDV carrier	no	NA	NA	NA	NA	NA	NA	NA	9.22	3.96	0.4	4.72	66.39	43.99	2.08	67.5	0.5	26.29	0.19
14-115	-14	NA	35	vaccinated	FMDV carrier	no	NA	NA	NA	NA	NA	NA	NA	9.56	4.06	0.33	4.97	66.4	45.67	2.27	70.5	0.65	22.7	0.21
14-115	-7	NA	35	vaccinated	FMDV carrier	no	NA	NA	NA	NA	NA	NA	NA	12.44	5.61	0.46	5.95	64.97	47.69	2.84	72.4	0.79	20.31	0.22
14-115	0	NA	35	vaccinated	FMDV carrier	no	1.57	1.57	1.57	NA	1.012	38.8	0	10.54	5.1	0.22	5.07	69.94	47.33	2.4	77.49	0.44	15.82	0.09
14-115	1	NA	35	vaccinated	FMDV carrier	no	1.57	2.92	1.57	NA	0.952	39.1	0	11.64	5.41	0.41	5.68	63.64	34.1	1.94	74.34	0.56	20.04	0.15
14-115	2	NA	35	vaccinated	FMDV carrier	no	1.57	1.57	1.57	NA	0.895	39.4	0	13.16	6.32	0.57	6.06	70.41	49.18	2.98	74.47	0.67	17.77	0.16
14-115	3	NA	35	vaccinated	FMDV carrier	no	1.57	3.56	3.46	NA	0.895	39.4	0	14.28	7.19	0.55	6.29	63.72	51.47	3.24	76.09	0.76	18.22	0.18
14-115	4	NA	35	vaccinated	FMDV carrier	no	1.57	3.4	3.45	NA	0.963	39.1	0	14.16	7.01	0.38	6.4	68.12	49.48	3.17	77.74	0.93	15.2	0.18
14-115	5	NA	35	vaccinated	FMDV carrier	no	1.57	1.57	1.57	NA	1.012	39.4	0	13.82	7.26	0.39	6.06	68.91	54.17	3.28	76.94	0.87	15.92	0.18
14-115	6	NA	35	vaccinated	FMDV carrier	no	1.57	4.01	3.8	NA	1.04	38.9	0	12.98	6.68	0.47	5.61	71.19	52	2.92	76.02	0.85	17.66	0.2
14-115	7	NA	35	vaccinated	FMDV carrier	no	1.57	3.59	1.57	5.95	1.099	NA	NA	17.24	9.35	0.54	6.89	63.64	38.25	2.64	76.26	0.6	17.07	0.13
14-115	8	NA	35	vaccinated	FMDV carrier	no	1.57	1.57	1.57	NA	NA	NA	NA	14.08	7.4	0.41	6.03	72.35	48.41	2.92	76.36	0.61	15.22	0.12
14-115	9	NA	35	vaccinated	FMDV carrier	no	1.57	1.57	1.57	NA	NA	NA	NA	12.46	5.87	0.31	6.14	70.09	50.46	3.1	75.16	0.58	15.8	0.12
14-115	10	NA	35	vaccinated	FMDV carrier	no	1.57	1.57	1.57	4.51	NA	NA	NA	11.44	5.47	0.37	5.32	71.59	49.84	2.65	75.16	0.47	18.07	0.11
14-115	14	NA	35	vaccinated	FMDV carrier	no	1.57	1.57	1.57	5.66	1.489	NA	NA	10.68	5.22	0.3	4.95	74.03	30.09	1.49	76.33	0.34	15.82	0.07
14-115	21	NA	35	vaccinated	FMDV carrier	no	1.57	1.57	1.57	4.79	1.67	NA	NA	12.7	6.48	0.38	5.68	80.57	52.68	2.99	79.34	0.73	13.44	0.12
14-115	28	NA	35	vaccinated	FMDV carrier	no	1.57	1.57	1.57	3.95	NA	NA	NA	10.24	4.45	0.3	4.97	81.97	57.11	2.84	76.08	0.7	17.55	0.16
14-115	35	NA	35	vaccinated	FMDV carrier	no	1.57	1.57	1.57	4.08	NA	NA	NA	11.16	4.84	0.39	5.84	77.85	59.85	3.5	75.45	0.86	17.11	0.19
14-116	-17	NA	35	vaccinated	NA	yes	NA	NA	NA	NA	NA	NA	NA	8.56	3.3	0.41	4.05	72.73	44.09	1.79	74.52	0.52	15.48	0.11
14-116	-14	NA	35	vaccinated	NA	yes	NA	NA	NA	NA	NA	NA	NA	8.72	3.39	0.25	4.93	69.47	55.23	2.72	75.05	0.69	15.46	0.14
14-116	-7	NA	35	vaccinated	NA	yes	NA	NA	NA	NA	NA	NA	NA	9.4	3.07	0.59	5.06	68.34	48.99	2.48	62.86	0.82	28.15	0.37
14-116	0	NA	35	vaccinated	NA	yes	1.57	1.57	1.57	NA	1.003	39	0	10	3.62	0.36	5.32	70.07	38.14	2.03	58.29	0.39	32.12	0.22
14-116	1	NA	35	vaccinated	NA	yes	1.57	1.57	1.57	NA	1.031	39.1	0	10.92	4.34	0.35	5.38	72.75	36.37	1.96	54.7	0.48	36.91	0.33
14-116	2	NA	35	vaccinated	NA	yes	1.57	1.57	1.57	NA	1.022	38.8	0	10.46	3.73	0.49	5.41	71.41	45.98	2.49	59.02	0.63	33.19	0.36
14-116	3	NA	35	vaccinated	NA	yes	1.57	1.57	1.57	NA	0.963	39	0	11.9	5.25	0.33	5.58	70.07	50.52	2.82	62.14	0.67	29.01	0.31
14-116	4	NA	35	vaccinated	NA	yes	1.57	1.57	1.57	NA	0.942	38.8	0	11.3	4.18	0.36	5.96	69.64	51.49	3.07	65.57	0.99	26.66	0.4
14-116	5	NA	35	vaccinated	NA	yes	1.57	1.57	1.57	NA	1.003	39.2	0	10.94	3.83	0.4	6.33	72.47	56.33	3.57	64.56	0.98	27.44	0.42
14-116	6	NA	35	vaccinated	NA	yes	1.57	1.57	1.57	NA	1.075	38.8	0	10.18	3.74	0.4	5.67	71.09	52.45	2.97	66.13	0.95	25.8	0.37
14-116	7	NA	35	vaccinated	NA	yes	1.57	1.57	1.57	1.87	1.049	NA	NA	11.32	4.18	0.42	6.22	74.29	34.71	2.16	56.92	0.49	32.23	0.28
14-116	8	NA	35	vaccinated	NA	yes	1.57	1.57	1.57	NA	NA	NA	NA	11.22	4.62	0.32	5.99	76	45.08	2.7	64.81	0.72	24.87	0.28
14-116	9	NA	35	vaccinated	NA	yes	1.57	1.57	1.57	NA	NA	NA	NA	16.22	8.86	0.44	6.26	74.34	49.89	3.12	65.05	0.76	23.66	0.28
14-116	10	NA	35	vaccinated	NA	yes	1.57	1.57	1.57	1.87	NA	NA	NA	13.38	6.3	0.48	5.86	68.06	46.16	2.7	62.91	0.54	26.12	0.22
14-116	14	NA	35	vaccinated	NA	yes	1.57	1.57	1.57	1.87	1.496	NA	NA	12.54	6.12	0.21	5.41	76.94	32.75	1.77	64.41	0.43	23.27	0.15
14-116	21	NA	35	vaccinated	NA	yes	1.57	1.57	1.57	1.87	1.514	NA	NA	10.02	4.12	0.21	5.15	75.49	56.62	2.92	65.32	0.61	23.66	0.22
14-116	28	NA	35	vaccinated	NA	yes	1.57	1.57	1.57	1.87	1.521	NA	NA	9.36	2.8	0.27	5.91	82.95	54.81	3.24	62.09	1.01	31.34	0.51
14-116	35	NA	35	vaccinated	NA	yes	1.57	1.57	1.57	1.87	NA	NA	NA	10.22	3.77	0.34	5.76	75.56	57.14	3.29	68.38	1.09	23.71	0.38
14-117	-17	NA	35	vaccinated	FMDV carrier	no	NA	NA	NA	NA	NA	NA	NA	14.14	7.1	0.36	6.11	64.94	45.36	2.77	64.94	0.66	27.06	0.27
14-117	-14	NA	35	vaccinated	FMDV carrier	no	NA	NA	NA	NA	NA	NA	NA	12.12	5.39	0.42	5.81	61.42	52.75	3.06	68.17	0.97	24.59	0.35
14-117	-7	NA	35	vaccinated	FMDV carrier	no	NA	NA	NA	NA	NA	NA	NA	13.08	5.67	0.47	6.57	65.12	51.94	3.41	66.76	0.93	23.72	0.33
14-117	0	NA	35	vaccinated	FMDV carrier	no	1.57	1.57	1.57	NA	0.952	38.7	0	12.58	5.04	0.54	6.6	64.73	47.36	3.13	69.31	0.81	21.98	0.26
14-117	1	NA	35	vaccinated	FMDV carrier	no	1.57	3.74	3.36	NA	0.963	39.1	0	13.66	5.75	0.48	7.04	62.59	37.56	2.64	67.62	0.85	23.42	0.29
14-117	2	NA	35	vaccinated	FMDV carrier	no	1.57	3.33	1.57	NA	0.93	39	0	13.18	5.43	0.47	6.57	68.7	50.23	3.3	67.2	0.93	25.44	0.35
14-117	3	NA	35	vaccinated	FMDV carrier	no	1.57	1.57	1.57	NA	0.895	38.4	0	14.02	5.82	0.63	7.06	67.12	52.92	3.74	67.92	1.03	25.02	0.38
14-117	4	NA	35	vaccinated	FMDV carrier	no	1.57	1.57	1.57	NA	0.952	39.4	0	15.72	7.16	0.45	7.71	70.3	55.13	4.25	68.44	1.25	25.47	0.47
14-117	5	NA	35	vaccinated	FMDV carrier	no	1.57	1.57	1.57	NA	0.983	39.3	0	16.22	7.75	0.49	7.68	71.1	58.72	4.51	69.41	1.25	22.96	0.41
14-117	6	NA	35	vaccinated	FMDV carrier	no	1.57	1.57	1.57	NA	0.993	39.3	0	16.56	8.32	0.52	7.54	68.25	54.21	4.09	66.56	1.1	25.75	0.43
14-117	7	NA	35	vaccinated	FMDV carrier	no	1.57	1.57	1.57	1.87	1.066	NA	NA	18.44	9.25	0.7	8.1	71.1	42.16	3.41	66.48	0.76	23.2	0.26
14-117	8	NA	35	vaccinated	FMDV carrier	no	1.57	1.57	1.57	NA	NA	NA	NA	15.2	6.49	0.61	7.82	70.74	50.56	3.95	72.56	0.9	18.59	0.23
14-117	9	NA	35	vaccinated	FMDV carrier	no	1.57	1.57	1.57	NA	NA	NA	NA	16.9	8.28	0.6	7.85	68.81	43.72	3.43	67.47	0.79	21.5	0.25
14-117	10	NA	35	vaccinated	FMDV carrier	no	1.57	1.57	1.57	5.04	NA	NA	NA	17.02	8.57	0.6	7.31	67.73	49.11	3.59	67.76	0.83	22.55	0.28
14-117	14	NA	35	vaccinated	FMDV carrier	no	1.57	1.57	1.57	5.99	1.031	NA	NA	13.94	6.58	0.46	6.58	70.11	32.95	2.17	66.54	0.51	21.89	0.17
14-117	21	NA	35	vaccinated	FMDV carrier	no	1.57	1.57	1.57	5.35	0.963	NA	NA	14.06	5.96	0.55	7.19	71.52	58.55	4.21	70.52	0.92	21.57	0.28
14-117	28	NA	35	vaccinated	FMDV carrier	no	1.57	1.57	1.57	4.04	1.058	NA	NA	11.72	4.52	0.37	6.71	80.64	64.59	4.33	65.9	1.09	27.55	0.46
14-117	35	NA	35	vaccinated	FMDV carrier	no	1.57	1.57	1.57	3.74	NA	NA	NA	12.58	4.81	0.46	7.15	77.43	59.86	4.28	63.48	1.04	24.41	0.4
14-118	-17	NA	21	vaccinated	FMDV carrier	no	NA	NA	NA	NA	NA	NA	NA	11.44	5.15	0.42	5.53	70.82	44.69	2.47	65.68	0.89	28.09	0.38
14-118	-14	NA	21	vaccinated	FMDV carrier	no	NA	NA	NA	NA	NA	NA	NA	12.48	5.96	0.35	6.01	69.76	50.23	3.02	67.44	1.22	26.98	0.49
14-118	-7	NA	21	vaccinated	FMDV carrier	no	NA	NA	NA	NA	NA	NA	NA	13.32	6.75	0.47	5.49	69.64	52.99	2.91	72.81	1.19	21.44	0.35
14-118	0	NA	21	vaccinated	FMDV carrier	no	1.57	1.57	1.57	NA	1.584	38.9	0	15.14	7.67	0.54	6.27	64.1	49.03	3.07	73.26	1.24	20.12	0.34
14-118	1	NA	21	vaccinated	FMDV carrier	no	1.57	4.54	3.67	NA	1.555	39.4	0	11.3	4.47	0.47	5.92	68.95	41.99	2.49	69.88	1	22.39	0.32
14-118	2	NA	21	vaccinated	FMDV carrier	no	1.57	3.22	1.57	NA	1.558	38.9	0	16.96	7	0.84	7.96	75.84	69.88	5.56	69.38	1.27	24.21	0.44
14-118	3	NA	21	vaccinated	FMDV carrier	no	1.57	1.57	4.11	NA	1.521	39.2	0	13.74	5.88	0.67	6.76	68.27	51.25	3.46	69.43	1.32	22.38	0.43
14-118	4	NA	21	vaccinated	FMDV carrier	no	1.57	1.57	4.84	NA	1.548	39.2	0	13.34	5.79	0.57	6.7	69.98	49.46	3.31	72.65	1.35	21.08	0.39
14-118	5	NA	21	vaccinated	FMDV carrier	no	1.57	1.57	3.25	NA	1.611	39.6	0	13.22	6.14	0.48	6.31	69.91	55.96	3.53	73.19	1.4	20.34	0.39
14-118	6	NA	21	vaccinated	FMDV carrier	no	1.57	1.57	1.57	NA	1.571	39.3	0	12.38	5.56	0.34	6.35	71.01	54.89	3.49	72.81	1.46	20.82	0.42
14-118	7	NA	21	vaccinated	FMDV carrier	no	1.57	1.57	2.39	4.02	1.552	NA	NA	13.92	5.84	0.47	7.43	73.02	40.64	3.02	71.93	1.22	20.91	0.36
14-118	8	NA	21	vaccinated	FMDV carrier	no	1.57	1.57	1.57	NA	NA	NA	NA	12.58	4.66	0.49	7.23	75.23	52.01	3.76	70.69	1.39	23	0.45
14-118	9	NA	21	vaccinated	FMDV carrier	no	1.57	1.57	1.57	NA	NA	NA	NA	12.64	4.97	0.41	7.16	72.41	50.7	3.63	67.87	1.34	24.95	0.49
14-118	10	NA	21	vaccinated	FMDV carrier	no	1.57	1.57	1.57	1.87	NA	NA	NA	12	4.6	0.45	6.39	71.31	49.25	3.15	68.41	1.05	24.83	0.38
14-118	14	NA	21	vaccinated	FMDV carrier	no	1.57	1.57	1.57	4.27	1.514	NA	NA	11.28	4.76	0.37	5.73	76.8	41.38	2.37	73.28	0.89	19.84	0.24
14-118	21	NA	21	vaccinated	FMDV carrier	no	1.57	1.57	1.57	6.18	1.5	NA	NA	14.24	6.96	0.56	6.45	70.12	56.23	3.63	70.39	1.18	22.98	0.38
14-119	-17	NA	35	vaccinated	NA	yes	NA	NA	NA	NA	NA	NA	NA	11.34	6.15	0.2	4.72	76.49	73.57	3.47	67.9	0.76	25.9	0.29
14-119	-14	NA	35	vaccinated	NA	yes	NA	NA	NA	NA	NA	NA	NA	10.74	5.25	0.26	4.94	77.44	76.74	3.79	62.66	0.98	31.22	0.49
14-119	-7	NA	35	vaccinated	NA	yes	NA	NA	NA	NA	NA	NA	NA	10.5	5.05	0.26	4.81	76.22	73.25	3.52	66.35	0.95	28.59	0.41
14-119	0	NA	35	vaccinated	NA	yes	1.57	1.57	1.57	NA	1.552	38.8	0	11.52	5.64	0.36	5.22	74.22	62.83	3.28	68.23	0.69	25.93	0.26
14-119	1	NA	35	vaccinated	NA	yes	1.57	3.55	3.9	NA	1.542	39.2	0	11.76	5.63	0.39	5.38	76.45	62.13	3.34	62.89	0.71	31.23	0.35
14-119	2	NA	35	vaccinated	NA	yes	1.57	1.57	1.57	NA	1.525	38.4	0	14.14	7.45	0.33	5.74	68.86	49	2.81	73.19	1.07	18.52	0.27
14-119	3	NA	35	vaccinated	NA	yes	1.57	1.57	1.57	NA	1.518	39.3	0	14.2	6.95	0.38	6.3	75.73	73.45	4.63	65.55	1.07	27.64	0.45
14-119	4	NA	35	vaccinated	NA	yes	1.57	1.57	1.57	NA	1.558	38.9	0	14.9	7.23	0.45	6.97	77.43	71.85	5.01	66.76	1.32	27.62	0.55
14-119	5	NA	35	vaccinated	NA	yes	1.57	1.57	1.57	NA	1.521	39.3	0	14.04	7.02	0.41	6.47	81.09	74.62	4.83	67.75	1.33	25.73	0.5
14-119	6	NA	35	vaccinated	NA	yes	1.57	1.57	1.57	NA	1.518	37.8	0	13.42	6.71	0.21	6.39	77.38	76.02	4.86	68.53	1.2	24.64	0.43
14-119	7	NA	35	vaccinated	NA	yes	1.57	1.57	1.57	1.87	1.518	NA	NA	13.08	6.12	0.34	6.2	83.95	62.38	3.87	64.88	0.66	28.12	0.28
14-119	8	NA	35	vaccinated	NA	yes	1.57	1.57	1.57	NA	NA	NA	NA	12.24	5.53	0.34	6.12	79.22	72.96	4.47	71.69	0.89	22	0.27
14-119	9	NA	35	vaccinated	NA	yes	1.57	1.57	1.57	NA	NA	NA	NA	11.98	5.41	0.36	6.1	76.62	74.03	4.52	67	1	25.83	0.38
14-119	10	NA	35	vaccinated	NA	yes	1.57	1.57	1.57	1.87	NA	NA	NA	11	4.78	0.41	5.37	76.91	71.34	3.83	66.4	0.77	25.66	0.3
14-119	14	NA	35	vaccinated	NA	yes	1.57	1.57	1.57	1.87	1.538	NA	NA	5.28	0.71	0.18	4.25	83.64	56.69	2.41	69.91	0.55	23.86	0.19
14-119	21	NA	35	vaccinated	NA	yes	1.57	1.57	1.57	1.87	1.538	NA	NA	13.28	6.25	0.29	6.55	79.48	77.53	5.08	70.14	1.15	22.99	0.38
14-119	28	NA	35	vaccinated	NA	yes	1.57	1.57	1.57	1.87	1.507	NA	NA	12.6	5.98	0.33	5.94	86.97	77.62	4.61	70.62	1.06	22.13	0.33
14-119	35	NA	35	vaccinated	NA	yes	1.57	1.57	1.57	1.87	NA	NA	NA	10.88	4.73	0.43	5.64	85.39	76.97	4.34	71.3	0.97	22.65	0.31
